# Supplementary material for: CNETML: maximum likelihood inference of phylogeny from copy number profiles of multiple samples
Source: Genome Biol. 2023 Jun 20;24:144. doi: 10.1186/s13059-023-02983-0 (PMC10283241; doi:10.1186/s13059-023-02983-0)
Supplement: Supplementary file 2 — Additional file 2: Table S6. The complete list of the overlaps of the reconstructed ancestral CNPs with cancer-related genes from COSMIC Cancer Mutation Census and predictive regions for two BE patients. [file 13059_2023_2983_MOESM2_ESM.xlsx]

## Sheet: P20_overlap_cosmic
sample	chromosome	index	cn	start	end	size	gene name	accession	onc	cgc	chr	start_cosmic	end_cosmic	disease	node in the tree
1	2	29	4	138971071	143934322	4963252	LRP1B	ENST00000389484.3	TSG	1	2	141055116	141055259	oesophagus/carcinoma/squamous_cell_carcinoma=6/132=4.55%	1
1	2	29	4	138971071	143934322	4963252	LRP1B	ENST00000389484.3	TSG	1	2	141188422	141188584	oesophagus/carcinoma/squamous_cell_carcinoma=19/132=14.39%	1
1	2	29	4	138971071	143934322	4963252	LRP1B	ENST00000389484.3	TSG	1	2	141247227	141247355	oesophagus/carcinoma/squamous_cell_carcinoma=22/132=16.67%	1
1	2	42	3	208456606	233272867	24816262	SPATA3	ENST00000452881.1	NA	NA	2	230996356	230996356	breast/carcinoma/ER-PR-positive_carcinoma=7/140=5%;oesophagus/carcinoma/NS=6/386=1.55%	1
1	19	8	1	54201568	59128983	4927416	ZNF814	ENST00000435989.2	NA	NA	19	57874380	57874380	lung/carcinoma/non_small_cell_carcinoma=7/60=11.67%;thyroid/carcinoma/NS=10/987=1.01%;oesophagus/carcinoma/squamous_cell_carcinoma=12/675=1.78%;kidney/carcinoma/papillary_renal_cell_carcinoma=4/338=1.18%;lung/carcinoma/mixed_adenosquamous_carcinoma=4/11=36.36%;lung/carcinoma/adenocarcinoma=45/1177=3.82%;lung/carcinoma/large_cell_carcinoma=6/18=33.33%;pancreas/carcinoma/ductal_carcinoma=14/1237=1.…	1
1	19	8	1	54201568	59128983	4927416	ZNF814	ENST00000435989.2	NA	NA	19	57874394	57874394	liver/other/neoplasm=10/528=1.89%;oesophagus/carcinoma/NS=10/386=2.59%;lung/carcinoma/squamous_cell_carcinoma=10/762=1.31%;oesophagus/carcinoma/squamous_cell_carcinoma=10/675=1.48%;kidney/carcinoma/papillary_renal_cell_carcinoma=5/338=1.48%;lung/carcinoma/NS=5/111=4.5%	1
2	2	29	3	138971071	143934322	4963252	LRP1B	ENST00000389484.3	TSG	1	2	141055116	141055259	oesophagus/carcinoma/squamous_cell_carcinoma=6/132=4.55%	2
2	2	29	3	138971071	143934322	4963252	LRP1B	ENST00000389484.3	TSG	1	2	141188422	141188584	oesophagus/carcinoma/squamous_cell_carcinoma=19/132=14.39%	2
2	2	29	3	138971071	143934322	4963252	LRP1B	ENST00000389484.3	TSG	1	2	141247227	141247355	oesophagus/carcinoma/squamous_cell_carcinoma=22/132=16.67%	2
2	2	42	3	208456606	233272867	24816262	SPATA3	ENST00000452881.1	NA	NA	2	230996356	230996356	breast/carcinoma/ER-PR-positive_carcinoma=7/140=5%;oesophagus/carcinoma/NS=6/386=1.55%	2
2	8	11	3	141485222	146364022	4878801	EPPK1	ENST00000525985.1	NA	NA	8	143866122	143866122	oesophagus/carcinoma/squamous_cell_carcinoma=5/9=55.56%	2
2	18	7	1	48798281	53678108	4879828	SMAD4	ENST00000342988.3	TSG	1	18	51065548	51065548	oesophagus/carcinoma/adenocarcinoma=8/644=1.24%;small_intestine/carcinoma/adenocarcinoma=6/163=3.68%;biliary_tract/carcinoma/adenocarcinoma=14/1077=1.3%	2
2	22	4	1	27984309	32648360	4664052	NEFH	ENST00000310624.6	NA	NA	22	29489605	29489628	large_intestine/carcinoma/adenocarcinoma=27/2391=1.13%;oesophagus/carcinoma/squamous_cell_carcinoma=9/675=1.33%;stomach/carcinoma/adenocarcinoma=10/643=1.56%	2
3	2	29	3	138971071	143934322	4963252	LRP1B	ENST00000389484.3	TSG	1	2	141055116	141055259	oesophagus/carcinoma/squamous_cell_carcinoma=6/132=4.55%	3
3	2	29	3	138971071	143934322	4963252	LRP1B	ENST00000389484.3	TSG	1	2	141188422	141188584	oesophagus/carcinoma/squamous_cell_carcinoma=19/132=14.39%	3
3	2	29	3	138971071	143934322	4963252	LRP1B	ENST00000389484.3	TSG	1	2	141247227	141247355	oesophagus/carcinoma/squamous_cell_carcinoma=22/132=16.67%	3
3	2	36	3	173713838	183640342	9926505	NFE2L2	ENST00000397062.3	oncogene, TSG	1	2	177234082	177234082	oesophagus/carcinoma/squamous_cell_carcinoma=4/178=2.25%	3
3	19	8	1	54201568	59128983	4927416	ZNF814	ENST00000435989.2	NA	NA	19	57874380	57874380	lung/carcinoma/non_small_cell_carcinoma=7/60=11.67%;thyroid/carcinoma/NS=10/987=1.01%;oesophagus/carcinoma/squamous_cell_carcinoma=12/675=1.78%;kidney/carcinoma/papillary_renal_cell_carcinoma=4/338=1.18%;lung/carcinoma/mixed_adenosquamous_carcinoma=4/11=36.36%;lung/carcinoma/adenocarcinoma=45/1177=3.82%;lung/carcinoma/large_cell_carcinoma=6/18=33.33%;pancreas/carcinoma/ductal_carcinoma=14/1237=1.…	3
3	19	8	1	54201568	59128983	4927416	ZNF814	ENST00000435989.2	NA	NA	19	57874394	57874394	liver/other/neoplasm=10/528=1.89%;oesophagus/carcinoma/NS=10/386=2.59%;lung/carcinoma/squamous_cell_carcinoma=10/762=1.31%;oesophagus/carcinoma/squamous_cell_carcinoma=10/675=1.48%;kidney/carcinoma/papillary_renal_cell_carcinoma=5/338=1.48%;lung/carcinoma/NS=5/111=4.5%	3
3	22	6	3	37312412	41976463	4664052	EP300	ENST00000263253.7	TSG, fusion	1	22	41169571	41169571	oesophagus/carcinoma/squamous_cell_carcinoma=12/943=1.27%	3
4	2	29	3	138971071	143934322	4963252	LRP1B	ENST00000389484.3	TSG	1	2	141055116	141055259	oesophagus/carcinoma/squamous_cell_carcinoma=6/132=4.55%	4
4	2	29	3	138971071	143934322	4963252	LRP1B	ENST00000389484.3	TSG	1	2	141188422	141188584	oesophagus/carcinoma/squamous_cell_carcinoma=19/132=14.39%	4
4	2	29	3	138971071	143934322	4963252	LRP1B	ENST00000389484.3	TSG	1	2	141247227	141247355	oesophagus/carcinoma/squamous_cell_carcinoma=22/132=16.67%	4
4	2	36	3	173713838	183640342	9926505	NFE2L2	ENST00000397062.3	oncogene, TSG	1	2	177234082	177234082	oesophagus/carcinoma/squamous_cell_carcinoma=4/178=2.25%	4
4	19	8	1	54201568	59128983	4927416	ZNF814	ENST00000435989.2	NA	NA	19	57874380	57874380	lung/carcinoma/non_small_cell_carcinoma=7/60=11.67%;thyroid/carcinoma/NS=10/987=1.01%;oesophagus/carcinoma/squamous_cell_carcinoma=12/675=1.78%;kidney/carcinoma/papillary_renal_cell_carcinoma=4/338=1.18%;lung/carcinoma/mixed_adenosquamous_carcinoma=4/11=36.36%;lung/carcinoma/adenocarcinoma=45/1177=3.82%;lung/carcinoma/large_cell_carcinoma=6/18=33.33%;pancreas/carcinoma/ductal_carcinoma=14/1237=1.…	4
4	19	8	1	54201568	59128983	4927416	ZNF814	ENST00000435989.2	NA	NA	19	57874394	57874394	liver/other/neoplasm=10/528=1.89%;oesophagus/carcinoma/NS=10/386=2.59%;lung/carcinoma/squamous_cell_carcinoma=10/762=1.31%;oesophagus/carcinoma/squamous_cell_carcinoma=10/675=1.48%;kidney/carcinoma/papillary_renal_cell_carcinoma=5/338=1.48%;lung/carcinoma/NS=5/111=4.5%	4
4	22	4	3	27984309	32648360	4664052	NEFH	ENST00000310624.6	NA	NA	22	29489605	29489628	large_intestine/carcinoma/adenocarcinoma=27/2391=1.13%;oesophagus/carcinoma/squamous_cell_carcinoma=9/675=1.33%;stomach/carcinoma/adenocarcinoma=10/643=1.56%	4
4	22	6	3	37312412	41976463	4664052	EP300	ENST00000263253.7	TSG, fusion	1	22	41169571	41169571	oesophagus/carcinoma/squamous_cell_carcinoma=12/943=1.27%	4
5	2	29	4	138971071	143934322	4963252	LRP1B	ENST00000389484.3	TSG	1	2	141055116	141055259	oesophagus/carcinoma/squamous_cell_carcinoma=6/132=4.55%	5
5	2	29	4	138971071	143934322	4963252	LRP1B	ENST00000389484.3	TSG	1	2	141188422	141188584	oesophagus/carcinoma/squamous_cell_carcinoma=19/132=14.39%	5
5	2	29	4	138971071	143934322	4963252	LRP1B	ENST00000389484.3	TSG	1	2	141247227	141247355	oesophagus/carcinoma/squamous_cell_carcinoma=22/132=16.67%	5
5	2	36	3	173713838	183640342	9926505	NFE2L2	ENST00000397062.3	oncogene, TSG	1	2	177234082	177234082	oesophagus/carcinoma/squamous_cell_carcinoma=4/178=2.25%	5
5	3	25	3	178220188	183170747	4950560	PIK3CA	ENST00000263967.3	oncogene	1	3	179218304	179218304	breast/carcinoma_in_situ/ductal_carcinoma_in_situ=20/612=3.27%;oesophagus/carcinoma/squamous_cell_carcinoma=63/1881=3.35%;ovary/carcinoma/endometrioid_carcinoma=4/326=1.23%;ovary/carcinoma/clear_cell_carcinoma=11/754=1.46%;ovary/carcinoma/NS=21/927=2.27%	5
5	3	25	3	178220188	183170747	4950560	PIK3CA	ENST00000263967.3	oncogene	1	3	179218303	179218303	stomach/carcinoma/adenocarcinoma=51/3303=1.54%;endometrium/carcinoma/mixed_serous_and_endometrioid_carcinoma=4/85=4.71%;penis/carcinoma/squamous_cell_carcinoma=8/185=4.32%;breast/carcinoma/ER-PR-HER-positive_carcinoma=7/55=12.73%;soft_tissue/Overgrowth_syndrome/CLOVES_syndrome=7/47=14.89%;ovary/germ_cell_tumour/teratoma=13/55=23.64%;vulva/carcinoma/squamous_cell_carcinoma=11/125=8.8%;breast/carci…	5
5	11	1	3	1	4821661	4821661	MUC6	ENST00000421673.2	NA	NA	11	1016889	1016889	oesophagus/carcinoma/squamous_cell_carcinoma=5/13=38.46%	5
5	11	1	3	1	4821661	4821661	MUC6	ENST00000421673.2	NA	NA	11	1017912	1017912	oesophagus/carcinoma/squamous_cell_carcinoma=9/13=69.23%	5
5	15	14	0	87884051	97648944	9764894	MESP2	ENST00000341735.3	NA	NA	15	89776930	89776930	oesophagus/carcinoma/NS=4/386=1.04%	5
5	19	8	1	54201568	59128983	4927416	ZNF814	ENST00000435989.2	NA	NA	19	57874380	57874380	lung/carcinoma/non_small_cell_carcinoma=7/60=11.67%;thyroid/carcinoma/NS=10/987=1.01%;oesophagus/carcinoma/squamous_cell_carcinoma=12/675=1.78%;kidney/carcinoma/papillary_renal_cell_carcinoma=4/338=1.18%;lung/carcinoma/mixed_adenosquamous_carcinoma=4/11=36.36%;lung/carcinoma/adenocarcinoma=45/1177=3.82%;lung/carcinoma/large_cell_carcinoma=6/18=33.33%;pancreas/carcinoma/ductal_carcinoma=14/1237=1.…	5
5	19	8	1	54201568	59128983	4927416	ZNF814	ENST00000435989.2	NA	NA	19	57874394	57874394	liver/other/neoplasm=10/528=1.89%;oesophagus/carcinoma/NS=10/386=2.59%;lung/carcinoma/squamous_cell_carcinoma=10/762=1.31%;oesophagus/carcinoma/squamous_cell_carcinoma=10/675=1.48%;kidney/carcinoma/papillary_renal_cell_carcinoma=5/338=1.48%;lung/carcinoma/NS=5/111=4.5%	5
6	2	29	4	138971071	143934322	4963252	LRP1B	ENST00000389484.3	TSG	1	2	141055116	141055259	oesophagus/carcinoma/squamous_cell_carcinoma=6/132=4.55%	6
6	2	29	4	138971071	143934322	4963252	LRP1B	ENST00000389484.3	TSG	1	2	141188422	141188584	oesophagus/carcinoma/squamous_cell_carcinoma=19/132=14.39%	6
6	2	29	4	138971071	143934322	4963252	LRP1B	ENST00000389484.3	TSG	1	2	141247227	141247355	oesophagus/carcinoma/squamous_cell_carcinoma=22/132=16.67%	6
6	2	36	3	173713838	183640342	9926505	NFE2L2	ENST00000397062.3	oncogene, TSG	1	2	177234082	177234082	oesophagus/carcinoma/squamous_cell_carcinoma=4/178=2.25%	6
6	2	42	3	208456606	233272867	24816262	SPATA3	ENST00000452881.1	NA	NA	2	230996356	230996356	breast/carcinoma/ER-PR-positive_carcinoma=7/140=5%;oesophagus/carcinoma/NS=6/386=1.55%	6
6	3	25	1	178220188	183170747	4950560	PIK3CA	ENST00000263967.3	oncogene	1	3	179218303	179218303	stomach/carcinoma/adenocarcinoma=51/3303=1.54%;endometrium/carcinoma/mixed_serous_and_endometrioid_carcinoma=4/85=4.71%;penis/carcinoma/squamous_cell_carcinoma=8/185=4.32%;breast/carcinoma/ER-PR-HER-positive_carcinoma=7/55=12.73%;soft_tissue/Overgrowth_syndrome/CLOVES_syndrome=7/47=14.89%;ovary/germ_cell_tumour/teratoma=13/55=23.64%;vulva/carcinoma/squamous_cell_carcinoma=11/125=8.8%;breast/carci…	6
6	3	25	1	178220188	183170747	4950560	PIK3CA	ENST00000263967.3	oncogene	1	3	179218304	179218304	breast/carcinoma_in_situ/ductal_carcinoma_in_situ=20/612=3.27%;oesophagus/carcinoma/squamous_cell_carcinoma=63/1881=3.35%;ovary/carcinoma/endometrioid_carcinoma=4/326=1.23%;ovary/carcinoma/clear_cell_carcinoma=11/754=1.46%;ovary/carcinoma/NS=21/927=2.27%	6
6	3	27	0	193071870	198022430	4950561	MUC4	ENST00000463781.3	oncogene	2	3	195780112	195780112	upper_aerodigestive_tract/carcinoma/squamous_cell_carcinoma=10/935=1.07%;oesophagus/carcinoma/squamous_cell_carcinoma=8/21=38.1%	6
6	3	27	0	193071870	198022430	4950561	MUC4	ENST00000463781.3	oncogene	2	3	195780322	195780322	upper_aerodigestive_tract/carcinoma/squamous_cell_carcinoma=17/935=1.82%;oesophagus/carcinoma/squamous_cell_carcinoma=6/21=28.57%	6
6	3	27	0	193071870	198022430	4950561	MUC4	ENST00000463781.3	oncogene	2	3	195780452	195780452	oesophagus/carcinoma/squamous_cell_carcinoma=5/21=23.81%	6
6	3	27	0	193071870	198022430	4950561	MUC4	ENST00000463781.3	oncogene	2	3	195782780	195782780	upper_aerodigestive_tract/carcinoma/squamous_cell_carcinoma=17/935=1.82%;oesophagus/carcinoma/squamous_cell_carcinoma=6/21=28.57%	6
6	3	27	0	193071870	198022430	4950561	MUC4	ENST00000463781.3	oncogene	2	3	195782805	195782805	upper_aerodigestive_tract/carcinoma/squamous_cell_carcinoma=13/935=1.39%;oesophagus/carcinoma/squamous_cell_carcinoma=9/21=42.86%	6
6	3	27	0	193071870	198022430	4950561	MUC4	ENST00000463781.3	oncogene	2	3	195782846	195782846	oesophagus/carcinoma/squamous_cell_carcinoma=7/21=33.33%	6
6	3	27	0	193071870	198022430	4950561	MUC4	ENST00000463781.3	oncogene	2	3	195783298	195783298	upper_aerodigestive_tract/carcinoma/squamous_cell_carcinoma=16/935=1.71%;oesophagus/carcinoma/squamous_cell_carcinoma=6/21=28.57%	6
6	3	27	0	193071870	198022430	4950561	MUC4	ENST00000463781.3	oncogene	2	3	195786644	195786644	upper_aerodigestive_tract/carcinoma/squamous_cell_carcinoma=12/935=1.28%;oesophagus/carcinoma/squamous_cell_carcinoma=6/21=28.57%	6
6	3	27	0	193071870	198022430	4950561	MUC4	ENST00000463781.3	oncogene	2	3	195788543	195788543	upper_aerodigestive_tract/carcinoma/squamous_cell_carcinoma=18/935=1.93%;oesophagus/carcinoma/squamous_cell_carcinoma=8/21=38.1%	6
6	9	4	0	19477715	24347143	4869429	CDKN2A	ENST00000498124.1	TSG	1	9	21971112	21971112	penis/carcinoma/squamous_cell_carcinoma=9/109=8.26%;oesophagus/other/Barrett_oesophagus=6/365=1.64%	6
6	9	4	0	19477715	24347143	4869429	CDKN2A	ENST00000498124.1	TSG	1	9	21971121	21971121	upper_aerodigestive_tract/carcinoma/squamous_cell_carcinoma=60/3597=1.67%;oesophagus/other/Barrett_oesophagus=18/365=4.93%;vulva/carcinoma/squamous_cell_carcinoma=11/130=8.46%;haematopoietic_and_lymphoid_tissue/lymphoid_neoplasm/adult_T_cell_lymphoma-leukaemia=4/392=1.02%;penis/carcinoma/squamous_cell_carcinoma=19/109=17.43%;upper_aerodigestive_tract/carcinoma/NS=8/178=4.49%;skin/malignant_melano…	6
6	9	4	0	19477715	24347143	4869429	CDKN2A	ENST00000498124.1	TSG	1	9	21971187	21971187	skin/carcinoma/squamous_cell_carcinoma=14/643=2.18%;NS/carcinoma/of_unknown_primary=5/290=1.72%;oesophagus/other/Barrett_oesophagus=10/365=2.74%;vulva/carcinoma/squamous_cell_carcinoma=7/130=5.38%;penis/carcinoma/squamous_cell_carcinoma=9/99=9.09%;upper_aerodigestive_tract/carcinoma/squamous_cell_carcinoma=36/3597=1%;ovary/carcinoma/mucinous_carcinoma=5/150=3.33%	6
6	9	14	0	92519145	102258001	9738857	PTCH1	ENST00000331920.6	TSG	1	9	95449290	95449290	penis/carcinoma/squamous_cell_carcinoma=4/10=40%;oesophagus/carcinoma/squamous_cell_carcinoma=4/92=4.35%	6
6	11	1	4	1	4821661	4821661	MUC6	ENST00000421673.2	NA	NA	11	1016889	1016889	oesophagus/carcinoma/squamous_cell_carcinoma=5/13=38.46%	6
6	11	1	4	1	4821661	4821661	MUC6	ENST00000421673.2	NA	NA	11	1017912	1017912	oesophagus/carcinoma/squamous_cell_carcinoma=9/13=69.23%	6
6	15	14	3	87884051	97648944	9764894	MESP2	ENST00000341735.3	NA	NA	15	89776930	89776930	oesophagus/carcinoma/NS=4/386=1.04%	6
7	2	29	3	138971071	143934322	4963252	LRP1B	ENST00000389484.3	TSG	1	2	141055116	141055259	oesophagus/carcinoma/squamous_cell_carcinoma=6/132=4.55%	7
7	2	29	3	138971071	143934322	4963252	LRP1B	ENST00000389484.3	TSG	1	2	141188422	141188584	oesophagus/carcinoma/squamous_cell_carcinoma=19/132=14.39%	7
7	2	29	3	138971071	143934322	4963252	LRP1B	ENST00000389484.3	TSG	1	2	141247227	141247355	oesophagus/carcinoma/squamous_cell_carcinoma=22/132=16.67%	7
7	2	36	3	173713838	183640342	9926505	NFE2L2	ENST00000397062.3	oncogene, TSG	1	2	177234082	177234082	oesophagus/carcinoma/squamous_cell_carcinoma=4/178=2.25%	7
7	3	25	3	178220188	183170747	4950560	PIK3CA	ENST00000263967.3	oncogene	1	3	179218303	179218303	stomach/carcinoma/adenocarcinoma=51/3303=1.54%;endometrium/carcinoma/mixed_serous_and_endometrioid_carcinoma=4/85=4.71%;penis/carcinoma/squamous_cell_carcinoma=8/185=4.32%;breast/carcinoma/ER-PR-HER-positive_carcinoma=7/55=12.73%;soft_tissue/Overgrowth_syndrome/CLOVES_syndrome=7/47=14.89%;ovary/germ_cell_tumour/teratoma=13/55=23.64%;vulva/carcinoma/squamous_cell_carcinoma=11/125=8.8%;breast/carci…	7
7	3	25	3	178220188	183170747	4950560	PIK3CA	ENST00000263967.3	oncogene	1	3	179218304	179218304	breast/carcinoma_in_situ/ductal_carcinoma_in_situ=20/612=3.27%;oesophagus/carcinoma/squamous_cell_carcinoma=63/1881=3.35%;ovary/carcinoma/endometrioid_carcinoma=4/326=1.23%;ovary/carcinoma/clear_cell_carcinoma=11/754=1.46%;ovary/carcinoma/NS=21/927=2.27%	7
7	9	4	3	19477715	24347143	4869429	CDKN2A	ENST00000498124.1	TSG	1	9	21971112	21971112	penis/carcinoma/squamous_cell_carcinoma=9/109=8.26%;oesophagus/other/Barrett_oesophagus=6/365=1.64%	7
7	9	4	3	19477715	24347143	4869429	CDKN2A	ENST00000498124.1	TSG	1	9	21971121	21971121	upper_aerodigestive_tract/carcinoma/squamous_cell_carcinoma=60/3597=1.67%;oesophagus/other/Barrett_oesophagus=18/365=4.93%;vulva/carcinoma/squamous_cell_carcinoma=11/130=8.46%;haematopoietic_and_lymphoid_tissue/lymphoid_neoplasm/adult_T_cell_lymphoma-leukaemia=4/392=1.02%;penis/carcinoma/squamous_cell_carcinoma=19/109=17.43%;upper_aerodigestive_tract/carcinoma/NS=8/178=4.49%;skin/malignant_melano…	7
7	9	4	3	19477715	24347143	4869429	CDKN2A	ENST00000498124.1	TSG	1	9	21971187	21971187	skin/carcinoma/squamous_cell_carcinoma=14/643=2.18%;NS/carcinoma/of_unknown_primary=5/290=1.72%;oesophagus/other/Barrett_oesophagus=10/365=2.74%;vulva/carcinoma/squamous_cell_carcinoma=7/130=5.38%;penis/carcinoma/squamous_cell_carcinoma=9/99=9.09%;upper_aerodigestive_tract/carcinoma/squamous_cell_carcinoma=36/3597=1%;ovary/carcinoma/mucinous_carcinoma=5/150=3.33%	7
7	15	14	0	87884051	97648944	9764894	MESP2	ENST00000341735.3	NA	NA	15	89776930	89776930	oesophagus/carcinoma/NS=4/386=1.04%	7
7	22	4	1	27984309	32648360	4664052	NEFH	ENST00000310624.6	NA	NA	22	29489605	29489628	large_intestine/carcinoma/adenocarcinoma=27/2391=1.13%;oesophagus/carcinoma/squamous_cell_carcinoma=9/675=1.33%;stomach/carcinoma/adenocarcinoma=10/643=1.56%	7
7	22	6	3	37312412	41976463	4664052	EP300	ENST00000263253.7	TSG, fusion	1	22	41169571	41169571	oesophagus/carcinoma/squamous_cell_carcinoma=12/943=1.27%	7
8	2	29	3	138971071	143934322	4963252	LRP1B	ENST00000389484.3	TSG	1	2	141055116	141055259	oesophagus/carcinoma/squamous_cell_carcinoma=6/132=4.55%	8
8	2	29	3	138971071	143934322	4963252	LRP1B	ENST00000389484.3	TSG	1	2	141188422	141188584	oesophagus/carcinoma/squamous_cell_carcinoma=19/132=14.39%	8
8	2	29	3	138971071	143934322	4963252	LRP1B	ENST00000389484.3	TSG	1	2	141247227	141247355	oesophagus/carcinoma/squamous_cell_carcinoma=22/132=16.67%	8
8	2	42	3	208456606	233272867	24816262	SPATA3	ENST00000452881.1	NA	NA	2	230996356	230996356	breast/carcinoma/ER-PR-positive_carcinoma=7/140=5%;oesophagus/carcinoma/NS=6/386=1.55%	8
8	22	4	1	27984309	32648360	4664052	NEFH	ENST00000310624.6	NA	NA	22	29489605	29489628	large_intestine/carcinoma/adenocarcinoma=27/2391=1.13%;oesophagus/carcinoma/squamous_cell_carcinoma=9/675=1.33%;stomach/carcinoma/adenocarcinoma=10/643=1.56%	8
8	22	6	1	37312412	41976463	4664052	EP300	ENST00000263253.7	TSG, fusion	1	22	41169571	41169571	oesophagus/carcinoma/squamous_cell_carcinoma=12/943=1.27%	8
9	2	29	4	138971071	143934322	4963252	LRP1B	ENST00000389484.3	TSG	1	2	141055116	141055259	oesophagus/carcinoma/squamous_cell_carcinoma=6/132=4.55%	9
9	2	29	4	138971071	143934322	4963252	LRP1B	ENST00000389484.3	TSG	1	2	141188422	141188584	oesophagus/carcinoma/squamous_cell_carcinoma=19/132=14.39%	9
9	2	29	4	138971071	143934322	4963252	LRP1B	ENST00000389484.3	TSG	1	2	141247227	141247355	oesophagus/carcinoma/squamous_cell_carcinoma=22/132=16.67%	9
9	8	11	3	141485222	146364022	4878801	EPPK1	ENST00000525985.1	NA	NA	8	143866122	143866122	oesophagus/carcinoma/squamous_cell_carcinoma=5/9=55.56%	9
9	11	1	3	1	4821661	4821661	MUC6	ENST00000421673.2	NA	NA	11	1016889	1016889	oesophagus/carcinoma/squamous_cell_carcinoma=5/13=38.46%	9
9	11	1	3	1	4821661	4821661	MUC6	ENST00000421673.2	NA	NA	11	1017912	1017912	oesophagus/carcinoma/squamous_cell_carcinoma=9/13=69.23%	9
9	18	7	1	48798281	53678108	4879828	SMAD4	ENST00000342988.3	TSG	1	18	51065548	51065548	oesophagus/carcinoma/adenocarcinoma=8/644=1.24%;small_intestine/carcinoma/adenocarcinoma=6/163=3.68%;biliary_tract/carcinoma/adenocarcinoma=14/1077=1.3%	9
9	19	8	1	54201568	59128983	4927416	ZNF814	ENST00000435989.2	NA	NA	19	57874380	57874380	lung/carcinoma/non_small_cell_carcinoma=7/60=11.67%;thyroid/carcinoma/NS=10/987=1.01%;oesophagus/carcinoma/squamous_cell_carcinoma=12/675=1.78%;kidney/carcinoma/papillary_renal_cell_carcinoma=4/338=1.18%;lung/carcinoma/mixed_adenosquamous_carcinoma=4/11=36.36%;lung/carcinoma/adenocarcinoma=45/1177=3.82%;lung/carcinoma/large_cell_carcinoma=6/18=33.33%;pancreas/carcinoma/ductal_carcinoma=14/1237=1.…	9
9	19	8	1	54201568	59128983	4927416	ZNF814	ENST00000435989.2	NA	NA	19	57874394	57874394	liver/other/neoplasm=10/528=1.89%;oesophagus/carcinoma/NS=10/386=2.59%;lung/carcinoma/squamous_cell_carcinoma=10/762=1.31%;oesophagus/carcinoma/squamous_cell_carcinoma=10/675=1.48%;kidney/carcinoma/papillary_renal_cell_carcinoma=5/338=1.48%;lung/carcinoma/NS=5/111=4.5%	9
9	22	4	1	27984309	32648360	4664052	NEFH	ENST00000310624.6	NA	NA	22	29489605	29489628	large_intestine/carcinoma/adenocarcinoma=27/2391=1.13%;oesophagus/carcinoma/squamous_cell_carcinoma=9/675=1.33%;stomach/carcinoma/adenocarcinoma=10/643=1.56%	9
10	2	29	3	138971071	143934322	4963252	LRP1B	ENST00000389484.3	TSG	1	2	141055116	141055259	oesophagus/carcinoma/squamous_cell_carcinoma=6/132=4.55%	10
10	2	29	3	138971071	143934322	4963252	LRP1B	ENST00000389484.3	TSG	1	2	141188422	141188584	oesophagus/carcinoma/squamous_cell_carcinoma=19/132=14.39%	10
10	2	29	3	138971071	143934322	4963252	LRP1B	ENST00000389484.3	TSG	1	2	141247227	141247355	oesophagus/carcinoma/squamous_cell_carcinoma=22/132=16.67%	10
10	8	11	3	141485222	146364022	4878801	EPPK1	ENST00000525985.1	NA	NA	8	143866122	143866122	oesophagus/carcinoma/squamous_cell_carcinoma=5/9=55.56%	10
10	11	1	3	1	4821661	4821661	MUC6	ENST00000421673.2	NA	NA	11	1016889	1016889	oesophagus/carcinoma/squamous_cell_carcinoma=5/13=38.46%	10
10	11	1	3	1	4821661	4821661	MUC6	ENST00000421673.2	NA	NA	11	1017912	1017912	oesophagus/carcinoma/squamous_cell_carcinoma=9/13=69.23%	10
10	22	4	1	27984309	32648360	4664052	NEFH	ENST00000310624.6	NA	NA	22	29489605	29489628	large_intestine/carcinoma/adenocarcinoma=27/2391=1.13%;oesophagus/carcinoma/squamous_cell_carcinoma=9/675=1.33%;stomach/carcinoma/adenocarcinoma=10/643=1.56%	10
11	2	29	3	138971071	143934322	4963252	LRP1B	ENST00000389484.3	TSG	1	2	141055116	141055259	oesophagus/carcinoma/squamous_cell_carcinoma=6/132=4.55%	11
11	2	29	3	138971071	143934322	4963252	LRP1B	ENST00000389484.3	TSG	1	2	141188422	141188584	oesophagus/carcinoma/squamous_cell_carcinoma=19/132=14.39%	11
11	2	29	3	138971071	143934322	4963252	LRP1B	ENST00000389484.3	TSG	1	2	141247227	141247355	oesophagus/carcinoma/squamous_cell_carcinoma=22/132=16.67%	11
11	22	6	3	37312412	41976463	4664052	EP300	ENST00000263253.7	TSG, fusion	1	22	41169571	41169571	oesophagus/carcinoma/squamous_cell_carcinoma=12/943=1.27%	11
12	2	29	4	138971071	143934322	4963252	LRP1B	ENST00000389484.3	TSG	1	2	141055116	141055259	oesophagus/carcinoma/squamous_cell_carcinoma=6/132=4.55%	12
12	2	29	4	138971071	143934322	4963252	LRP1B	ENST00000389484.3	TSG	1	2	141188422	141188584	oesophagus/carcinoma/squamous_cell_carcinoma=19/132=14.39%	12
12	2	29	4	138971071	143934322	4963252	LRP1B	ENST00000389484.3	TSG	1	2	141247227	141247355	oesophagus/carcinoma/squamous_cell_carcinoma=22/132=16.67%	12
12	9	4	3	19477715	24347143	4869429	CDKN2A	ENST00000498124.1	TSG	1	9	21971112	21971112	penis/carcinoma/squamous_cell_carcinoma=9/109=8.26%;oesophagus/other/Barrett_oesophagus=6/365=1.64%	12
12	9	4	3	19477715	24347143	4869429	CDKN2A	ENST00000498124.1	TSG	1	9	21971121	21971121	upper_aerodigestive_tract/carcinoma/squamous_cell_carcinoma=60/3597=1.67%;oesophagus/other/Barrett_oesophagus=18/365=4.93%;vulva/carcinoma/squamous_cell_carcinoma=11/130=8.46%;haematopoietic_and_lymphoid_tissue/lymphoid_neoplasm/adult_T_cell_lymphoma-leukaemia=4/392=1.02%;penis/carcinoma/squamous_cell_carcinoma=19/109=17.43%;upper_aerodigestive_tract/carcinoma/NS=8/178=4.49%;skin/malignant_melano…	12
12	9	4	3	19477715	24347143	4869429	CDKN2A	ENST00000498124.1	TSG	1	9	21971187	21971187	skin/carcinoma/squamous_cell_carcinoma=14/643=2.18%;NS/carcinoma/of_unknown_primary=5/290=1.72%;oesophagus/other/Barrett_oesophagus=10/365=2.74%;vulva/carcinoma/squamous_cell_carcinoma=7/130=5.38%;penis/carcinoma/squamous_cell_carcinoma=9/99=9.09%;upper_aerodigestive_tract/carcinoma/squamous_cell_carcinoma=36/3597=1%;ovary/carcinoma/mucinous_carcinoma=5/150=3.33%	12
12	19	8	3	54201568	59128983	4927416	ZNF814	ENST00000435989.2	NA	NA	19	57874380	57874380	lung/carcinoma/non_small_cell_carcinoma=7/60=11.67%;thyroid/carcinoma/NS=10/987=1.01%;oesophagus/carcinoma/squamous_cell_carcinoma=12/675=1.78%;kidney/carcinoma/papillary_renal_cell_carcinoma=4/338=1.18%;lung/carcinoma/mixed_adenosquamous_carcinoma=4/11=36.36%;lung/carcinoma/adenocarcinoma=45/1177=3.82%;lung/carcinoma/large_cell_carcinoma=6/18=33.33%;pancreas/carcinoma/ductal_carcinoma=14/1237=1.…	12
12	19	8	3	54201568	59128983	4927416	ZNF814	ENST00000435989.2	NA	NA	19	57874394	57874394	liver/other/neoplasm=10/528=1.89%;oesophagus/carcinoma/NS=10/386=2.59%;lung/carcinoma/squamous_cell_carcinoma=10/762=1.31%;oesophagus/carcinoma/squamous_cell_carcinoma=10/675=1.48%;kidney/carcinoma/papillary_renal_cell_carcinoma=5/338=1.48%;lung/carcinoma/NS=5/111=4.5%	12
12	22	4	1	27984309	32648360	4664052	NEFH	ENST00000310624.6	NA	NA	22	29489605	29489628	large_intestine/carcinoma/adenocarcinoma=27/2391=1.13%;oesophagus/carcinoma/squamous_cell_carcinoma=9/675=1.33%;stomach/carcinoma/adenocarcinoma=10/643=1.56%	12
15	2	29	3	138971071	143934322	4963252	LRP1B	ENST00000389484.3	TSG	1	2	141055116	141055259	oesophagus/carcinoma/squamous_cell_carcinoma=6/132=4.55%	15
15	2	29	3	138971071	143934322	4963252	LRP1B	ENST00000389484.3	TSG	1	2	141188422	141188584	oesophagus/carcinoma/squamous_cell_carcinoma=19/132=14.39%	15
15	2	29	3	138971071	143934322	4963252	LRP1B	ENST00000389484.3	TSG	1	2	141247227	141247355	oesophagus/carcinoma/squamous_cell_carcinoma=22/132=16.67%	15
15	22	4	1	27984309	32648360	4664052	NEFH	ENST00000310624.6	NA	NA	22	29489605	29489628	large_intestine/carcinoma/adenocarcinoma=27/2391=1.13%;oesophagus/carcinoma/squamous_cell_carcinoma=9/675=1.33%;stomach/carcinoma/adenocarcinoma=10/643=1.56%	15
16	2	29	3	138971071	143934322	4963252	LRP1B	ENST00000389484.3	TSG	1	2	141055116	141055259	oesophagus/carcinoma/squamous_cell_carcinoma=6/132=4.55%	16
16	2	29	3	138971071	143934322	4963252	LRP1B	ENST00000389484.3	TSG	1	2	141188422	141188584	oesophagus/carcinoma/squamous_cell_carcinoma=19/132=14.39%	16
16	2	29	3	138971071	143934322	4963252	LRP1B	ENST00000389484.3	TSG	1	2	141247227	141247355	oesophagus/carcinoma/squamous_cell_carcinoma=22/132=16.67%	16
17	2	29	3	138971071	143934322	4963252	LRP1B	ENST00000389484.3	TSG	1	2	141055116	141055259	oesophagus/carcinoma/squamous_cell_carcinoma=6/132=4.55%	17
17	2	29	3	138971071	143934322	4963252	LRP1B	ENST00000389484.3	TSG	1	2	141188422	141188584	oesophagus/carcinoma/squamous_cell_carcinoma=19/132=14.39%	17
17	2	29	3	138971071	143934322	4963252	LRP1B	ENST00000389484.3	TSG	1	2	141247227	141247355	oesophagus/carcinoma/squamous_cell_carcinoma=22/132=16.67%	17
17	2	42	3	208456606	233272867	24816262	SPATA3	ENST00000452881.1	NA	NA	2	230996356	230996356	breast/carcinoma/ER-PR-positive_carcinoma=7/140=5%;oesophagus/carcinoma/NS=6/386=1.55%	17
17	8	11	3	141485222	146364022	4878801	EPPK1	ENST00000525985.1	NA	NA	8	143866122	143866122	oesophagus/carcinoma/squamous_cell_carcinoma=5/9=55.56%	17
17	18	7	1	48798281	53678108	4879828	SMAD4	ENST00000342988.3	TSG	1	18	51065548	51065548	oesophagus/carcinoma/adenocarcinoma=8/644=1.24%;small_intestine/carcinoma/adenocarcinoma=6/163=3.68%;biliary_tract/carcinoma/adenocarcinoma=14/1077=1.3%	17
17	22	4	1	27984309	32648360	4664052	NEFH	ENST00000310624.6	NA	NA	22	29489605	29489628	large_intestine/carcinoma/adenocarcinoma=27/2391=1.13%;oesophagus/carcinoma/squamous_cell_carcinoma=9/675=1.33%;stomach/carcinoma/adenocarcinoma=10/643=1.56%	17
18	2	29	3	138971071	143934322	4963252	LRP1B	ENST00000389484.3	TSG	1	2	141055116	141055259	oesophagus/carcinoma/squamous_cell_carcinoma=6/132=4.55%	18
18	2	29	3	138971071	143934322	4963252	LRP1B	ENST00000389484.3	TSG	1	2	141188422	141188584	oesophagus/carcinoma/squamous_cell_carcinoma=19/132=14.39%	18
18	2	29	3	138971071	143934322	4963252	LRP1B	ENST00000389484.3	TSG	1	2	141247227	141247355	oesophagus/carcinoma/squamous_cell_carcinoma=22/132=16.67%	18
18	2	42	3	208456606	233272867	24816262	SPATA3	ENST00000452881.1	NA	NA	2	230996356	230996356	breast/carcinoma/ER-PR-positive_carcinoma=7/140=5%;oesophagus/carcinoma/NS=6/386=1.55%	18
18	22	4	1	27984309	32648360	4664052	NEFH	ENST00000310624.6	NA	NA	22	29489605	29489628	large_intestine/carcinoma/adenocarcinoma=27/2391=1.13%;oesophagus/carcinoma/squamous_cell_carcinoma=9/675=1.33%;stomach/carcinoma/adenocarcinoma=10/643=1.56%	18
19	2	29	3	138971071	143934322	4963252	LRP1B	ENST00000389484.3	TSG	1	2	141055116	141055259	oesophagus/carcinoma/squamous_cell_carcinoma=6/132=4.55%	19
19	2	29	3	138971071	143934322	4963252	LRP1B	ENST00000389484.3	TSG	1	2	141188422	141188584	oesophagus/carcinoma/squamous_cell_carcinoma=19/132=14.39%	19
19	2	29	3	138971071	143934322	4963252	LRP1B	ENST00000389484.3	TSG	1	2	141247227	141247355	oesophagus/carcinoma/squamous_cell_carcinoma=22/132=16.67%	19
19	2	42	3	208456606	233272867	24816262	SPATA3	ENST00000452881.1	NA	NA	2	230996356	230996356	breast/carcinoma/ER-PR-positive_carcinoma=7/140=5%;oesophagus/carcinoma/NS=6/386=1.55%	19
20	2	29	3	138971071	143934322	4963252	LRP1B	ENST00000389484.3	TSG	1	2	141055116	141055259	oesophagus/carcinoma/squamous_cell_carcinoma=6/132=4.55%	20
20	2	29	3	138971071	143934322	4963252	LRP1B	ENST00000389484.3	TSG	1	2	141188422	141188584	oesophagus/carcinoma/squamous_cell_carcinoma=19/132=14.39%	20
20	2	29	3	138971071	143934322	4963252	LRP1B	ENST00000389484.3	TSG	1	2	141247227	141247355	oesophagus/carcinoma/squamous_cell_carcinoma=22/132=16.67%	20
21	2	29	3	138971071	143934322	4963252	LRP1B	ENST00000389484.3	TSG	1	2	141055116	141055259	oesophagus/carcinoma/squamous_cell_carcinoma=6/132=4.55%	21
21	2	29	3	138971071	143934322	4963252	LRP1B	ENST00000389484.3	TSG	1	2	141188422	141188584	oesophagus/carcinoma/squamous_cell_carcinoma=19/132=14.39%	21
21	2	29	3	138971071	143934322	4963252	LRP1B	ENST00000389484.3	TSG	1	2	141247227	141247355	oesophagus/carcinoma/squamous_cell_carcinoma=22/132=16.67%	21
21	2	36	3	173713838	183640342	9926505	NFE2L2	ENST00000397062.3	oncogene, TSG	1	2	177234082	177234082	oesophagus/carcinoma/squamous_cell_carcinoma=4/178=2.25%	21
21	19	8	1	54201568	59128983	4927416	ZNF814	ENST00000435989.2	NA	NA	19	57874380	57874380	lung/carcinoma/non_small_cell_carcinoma=7/60=11.67%;thyroid/carcinoma/NS=10/987=1.01%;oesophagus/carcinoma/squamous_cell_carcinoma=12/675=1.78%;kidney/carcinoma/papillary_renal_cell_carcinoma=4/338=1.18%;lung/carcinoma/mixed_adenosquamous_carcinoma=4/11=36.36%;lung/carcinoma/adenocarcinoma=45/1177=3.82%;lung/carcinoma/large_cell_carcinoma=6/18=33.33%;pancreas/carcinoma/ductal_carcinoma=14/1237=1.…	21
21	19	8	1	54201568	59128983	4927416	ZNF814	ENST00000435989.2	NA	NA	19	57874394	57874394	liver/other/neoplasm=10/528=1.89%;oesophagus/carcinoma/NS=10/386=2.59%;lung/carcinoma/squamous_cell_carcinoma=10/762=1.31%;oesophagus/carcinoma/squamous_cell_carcinoma=10/675=1.48%;kidney/carcinoma/papillary_renal_cell_carcinoma=5/338=1.48%;lung/carcinoma/NS=5/111=4.5%	21
21	22	6	3	37312412	41976463	4664052	EP300	ENST00000263253.7	TSG, fusion	1	22	41169571	41169571	oesophagus/carcinoma/squamous_cell_carcinoma=12/943=1.27%	21
22	2	29	3	138971071	143934322	4963252	LRP1B	ENST00000389484.3	TSG	1	2	141055116	141055259	oesophagus/carcinoma/squamous_cell_carcinoma=6/132=4.55%	22
22	2	29	3	138971071	143934322	4963252	LRP1B	ENST00000389484.3	TSG	1	2	141188422	141188584	oesophagus/carcinoma/squamous_cell_carcinoma=19/132=14.39%	22
22	2	29	3	138971071	143934322	4963252	LRP1B	ENST00000389484.3	TSG	1	2	141247227	141247355	oesophagus/carcinoma/squamous_cell_carcinoma=22/132=16.67%	22
22	2	36	3	173713838	183640342	9926505	NFE2L2	ENST00000397062.3	oncogene, TSG	1	2	177234082	177234082	oesophagus/carcinoma/squamous_cell_carcinoma=4/178=2.25%	22
23	2	29	3	138971071	143934322	4963252	LRP1B	ENST00000389484.3	TSG	1	2	141055116	141055259	oesophagus/carcinoma/squamous_cell_carcinoma=6/132=4.55%	23
23	2	29	3	138971071	143934322	4963252	LRP1B	ENST00000389484.3	TSG	1	2	141188422	141188584	oesophagus/carcinoma/squamous_cell_carcinoma=19/132=14.39%	23
23	2	29	3	138971071	143934322	4963252	LRP1B	ENST00000389484.3	TSG	1	2	141247227	141247355	oesophagus/carcinoma/squamous_cell_carcinoma=22/132=16.67%	23
23	2	36	3	173713838	183640342	9926505	NFE2L2	ENST00000397062.3	oncogene, TSG	1	2	177234082	177234082	oesophagus/carcinoma/squamous_cell_carcinoma=4/178=2.25%	23
24	2	29	3	138971071	143934322	4963252	LRP1B	ENST00000389484.3	TSG	1	2	141055116	141055259	oesophagus/carcinoma/squamous_cell_carcinoma=6/132=4.55%	24
24	2	29	3	138971071	143934322	4963252	LRP1B	ENST00000389484.3	TSG	1	2	141188422	141188584	oesophagus/carcinoma/squamous_cell_carcinoma=19/132=14.39%	24
24	2	29	3	138971071	143934322	4963252	LRP1B	ENST00000389484.3	TSG	1	2	141247227	141247355	oesophagus/carcinoma/squamous_cell_carcinoma=22/132=16.67%	24
24	2	36	3	173713838	183640342	9926505	NFE2L2	ENST00000397062.3	oncogene, TSG	1	2	177234082	177234082	oesophagus/carcinoma/squamous_cell_carcinoma=4/178=2.25%	24
24	3	25	3	178220188	183170747	4950560	PIK3CA	ENST00000263967.3	oncogene	1	3	179218304	179218304	breast/carcinoma_in_situ/ductal_carcinoma_in_situ=20/612=3.27%;oesophagus/carcinoma/squamous_cell_carcinoma=63/1881=3.35%;ovary/carcinoma/endometrioid_carcinoma=4/326=1.23%;ovary/carcinoma/clear_cell_carcinoma=11/754=1.46%;ovary/carcinoma/NS=21/927=2.27%	24
24	3	25	3	178220188	183170747	4950560	PIK3CA	ENST00000263967.3	oncogene	1	3	179218303	179218303	stomach/carcinoma/adenocarcinoma=51/3303=1.54%;endometrium/carcinoma/mixed_serous_and_endometrioid_carcinoma=4/85=4.71%;penis/carcinoma/squamous_cell_carcinoma=8/185=4.32%;breast/carcinoma/ER-PR-HER-positive_carcinoma=7/55=12.73%;soft_tissue/Overgrowth_syndrome/CLOVES_syndrome=7/47=14.89%;ovary/germ_cell_tumour/teratoma=13/55=23.64%;vulva/carcinoma/squamous_cell_carcinoma=11/125=8.8%;breast/carci…	24
24	15	14	0	87884051	97648944	9764894	MESP2	ENST00000341735.3	NA	NA	15	89776930	89776930	oesophagus/carcinoma/NS=4/386=1.04%	24
25	2	29	3	138971071	143934322	4963252	LRP1B	ENST00000389484.3	TSG	1	2	141055116	141055259	oesophagus/carcinoma/squamous_cell_carcinoma=6/132=4.55%	25
25	2	29	3	138971071	143934322	4963252	LRP1B	ENST00000389484.3	TSG	1	2	141188422	141188584	oesophagus/carcinoma/squamous_cell_carcinoma=19/132=14.39%	25
25	2	29	3	138971071	143934322	4963252	LRP1B	ENST00000389484.3	TSG	1	2	141247227	141247355	oesophagus/carcinoma/squamous_cell_carcinoma=22/132=16.67%	25

## Sheet: P51_overlap_cosmic
sample	chromosome	index	cn	start	end	size	gene name	accession	onc	cgc	chr_cosmic	start_cosmic	end_cosmic	disease	node in the tree
1	2	27	3	138971071	143934322	4963252	LRP1B	ENST00000389484.3	TSG	1	2	141055116	141055259	oesophagus/carcinoma/squamous_cell_carcinoma=6/132=4.55%	1
1	2	27	3	138971071	143934322	4963252	LRP1B	ENST00000389484.3	TSG	1	2	141188422	141188584	oesophagus/carcinoma/squamous_cell_carcinoma=19/132=14.39%	1
1	2	27	3	138971071	143934322	4963252	LRP1B	ENST00000389484.3	TSG	1	2	141247227	141247355	oesophagus/carcinoma/squamous_cell_carcinoma=22/132=16.67%	1
1	11	1	3	1	4821661	4821661	MUC6	ENST00000421673.2	NA	NA	11	1016889	1016889	oesophagus/carcinoma/squamous_cell_carcinoma=5/13=38.46%	1
1	11	1	3	1	4821661	4821661	MUC6	ENST00000421673.2	NA	NA	11	1017912	1017912	oesophagus/carcinoma/squamous_cell_carcinoma=9/13=69.23%	1
2	2	27	3	138971071	143934322	4963252	LRP1B	ENST00000389484.3	TSG	1	2	141055116	141055259	oesophagus/carcinoma/squamous_cell_carcinoma=6/132=4.55%	2
2	2	27	3	138971071	143934322	4963252	LRP1B	ENST00000389484.3	TSG	1	2	141188422	141188584	oesophagus/carcinoma/squamous_cell_carcinoma=19/132=14.39%	2
2	2	27	3	138971071	143934322	4963252	LRP1B	ENST00000389484.3	TSG	1	2	141247227	141247355	oesophagus/carcinoma/squamous_cell_carcinoma=22/132=16.67%	2
2	19	9	3	54201568	59128983	4927416	ZNF814	ENST00000435989.2	NA	NA	19	57874380	57874380	lung/carcinoma/non_small_cell_carcinoma=7/60=11.67%;thyroid/carcinoma/NS=10/987=1.01%;oesophagus/carcinoma/squamous_cell_carcinoma=12/675=1.78%;kidney/carcinoma/papillary_renal_cell_carcinoma=4/338=1.18%;lung/carcinoma/mixed_adenosquamous_carcinoma=4/11=36.36%;lung/carcinoma/adenocarcinoma=45/1177=3.82%;lung/carcinoma/large_cell_carcinoma=6/18=33.33%;pancreas/carcinoma/ductal_carcinoma=14/1237=1.…	2
2	19	9	3	54201568	59128983	4927416	ZNF814	ENST00000435989.2	NA	NA	19	57874394	57874394	liver/other/neoplasm=10/528=1.89%;oesophagus/carcinoma/NS=10/386=2.59%;lung/carcinoma/squamous_cell_carcinoma=10/762=1.31%;oesophagus/carcinoma/squamous_cell_carcinoma=10/675=1.48%;kidney/carcinoma/papillary_renal_cell_carcinoma=5/338=1.48%;lung/carcinoma/NS=5/111=4.5%	2
2	22	5	1	27984309	32648360	4664052	NEFH	ENST00000310624.6	NA	NA	22	29489605	29489628	large_intestine/carcinoma/adenocarcinoma=27/2391=1.13%;oesophagus/carcinoma/squamous_cell_carcinoma=9/675=1.33%;stomach/carcinoma/adenocarcinoma=10/643=1.56%	2
3	2	27	3	138971071	143934322	4963252	LRP1B	ENST00000389484.3	TSG	1	2	141055116	141055259	oesophagus/carcinoma/squamous_cell_carcinoma=6/132=4.55%	3
3	2	27	3	138971071	143934322	4963252	LRP1B	ENST00000389484.3	TSG	1	2	141188422	141188584	oesophagus/carcinoma/squamous_cell_carcinoma=19/132=14.39%	3
3	2	27	3	138971071	143934322	4963252	LRP1B	ENST00000389484.3	TSG	1	2	141247227	141247355	oesophagus/carcinoma/squamous_cell_carcinoma=22/132=16.67%	3
4	2	27	3	138971071	143934322	4963252	LRP1B	ENST00000389484.3	TSG	1	2	141055116	141055259	oesophagus/carcinoma/squamous_cell_carcinoma=6/132=4.55%	4
4	2	27	3	138971071	143934322	4963252	LRP1B	ENST00000389484.3	TSG	1	2	141188422	141188584	oesophagus/carcinoma/squamous_cell_carcinoma=19/132=14.39%	4
4	2	27	3	138971071	143934322	4963252	LRP1B	ENST00000389484.3	TSG	1	2	141247227	141247355	oesophagus/carcinoma/squamous_cell_carcinoma=22/132=16.67%	4
4	19	9	3	54201568	59128983	4927416	ZNF814	ENST00000435989.2	NA	NA	19	57874380	57874380	lung/carcinoma/non_small_cell_carcinoma=7/60=11.67%;thyroid/carcinoma/NS=10/987=1.01%;oesophagus/carcinoma/squamous_cell_carcinoma=12/675=1.78%;kidney/carcinoma/papillary_renal_cell_carcinoma=4/338=1.18%;lung/carcinoma/mixed_adenosquamous_carcinoma=4/11=36.36%;lung/carcinoma/adenocarcinoma=45/1177=3.82%;lung/carcinoma/large_cell_carcinoma=6/18=33.33%;pancreas/carcinoma/ductal_carcinoma=14/1237=1.…	4
4	19	9	3	54201568	59128983	4927416	ZNF814	ENST00000435989.2	NA	NA	19	57874394	57874394	liver/other/neoplasm=10/528=1.89%;oesophagus/carcinoma/NS=10/386=2.59%;lung/carcinoma/squamous_cell_carcinoma=10/762=1.31%;oesophagus/carcinoma/squamous_cell_carcinoma=10/675=1.48%;kidney/carcinoma/papillary_renal_cell_carcinoma=5/338=1.48%;lung/carcinoma/NS=5/111=4.5%	4
4	22	5	1	27984309	32648360	4664052	NEFH	ENST00000310624.6	NA	NA	22	29489605	29489628	large_intestine/carcinoma/adenocarcinoma=27/2391=1.13%;oesophagus/carcinoma/squamous_cell_carcinoma=9/675=1.33%;stomach/carcinoma/adenocarcinoma=10/643=1.56%	4
4	22	7	1	37312412	41976463	4664052	EP300	ENST00000263253.7	TSG, fusion	1	22	41169571	41169571	oesophagus/carcinoma/squamous_cell_carcinoma=12/943=1.27%	4
5	2	27	3	138971071	143934322	4963252	LRP1B	ENST00000389484.3	TSG	1	2	141055116	141055259	oesophagus/carcinoma/squamous_cell_carcinoma=6/132=4.55%	5
5	2	27	3	138971071	143934322	4963252	LRP1B	ENST00000389484.3	TSG	1	2	141188422	141188584	oesophagus/carcinoma/squamous_cell_carcinoma=19/132=14.39%	5
5	2	27	3	138971071	143934322	4963252	LRP1B	ENST00000389484.3	TSG	1	2	141247227	141247355	oesophagus/carcinoma/squamous_cell_carcinoma=22/132=16.67%	5
5	8	4	3	141485222	146364022	4878801	EPPK1	ENST00000525985.1	NA	NA	8	143866122	143866122	oesophagus/carcinoma/squamous_cell_carcinoma=5/9=55.56%	5
5	11	1	3	1	4821661	4821661	MUC6	ENST00000421673.2	NA	NA	11	1016889	1016889	oesophagus/carcinoma/squamous_cell_carcinoma=5/13=38.46%	5
5	11	1	3	1	4821661	4821661	MUC6	ENST00000421673.2	NA	NA	11	1017912	1017912	oesophagus/carcinoma/squamous_cell_carcinoma=9/13=69.23%	5
5	19	9	3	54201568	59128983	4927416	ZNF814	ENST00000435989.2	NA	NA	19	57874380	57874380	lung/carcinoma/non_small_cell_carcinoma=7/60=11.67%;thyroid/carcinoma/NS=10/987=1.01%;oesophagus/carcinoma/squamous_cell_carcinoma=12/675=1.78%;kidney/carcinoma/papillary_renal_cell_carcinoma=4/338=1.18%;lung/carcinoma/mixed_adenosquamous_carcinoma=4/11=36.36%;lung/carcinoma/adenocarcinoma=45/1177=3.82%;lung/carcinoma/large_cell_carcinoma=6/18=33.33%;pancreas/carcinoma/ductal_carcinoma=14/1237=1.…	5
5	19	9	3	54201568	59128983	4927416	ZNF814	ENST00000435989.2	NA	NA	19	57874394	57874394	liver/other/neoplasm=10/528=1.89%;oesophagus/carcinoma/NS=10/386=2.59%;lung/carcinoma/squamous_cell_carcinoma=10/762=1.31%;oesophagus/carcinoma/squamous_cell_carcinoma=10/675=1.48%;kidney/carcinoma/papillary_renal_cell_carcinoma=5/338=1.48%;lung/carcinoma/NS=5/111=4.5%	5
5	22	7	1	37312412	41976463	4664052	EP300	ENST00000263253.7	TSG, fusion	1	22	41169571	41169571	oesophagus/carcinoma/squamous_cell_carcinoma=12/943=1.27%	5
6	2	27	3	138971071	143934322	4963252	LRP1B	ENST00000389484.3	TSG	1	2	141055116	141055259	oesophagus/carcinoma/squamous_cell_carcinoma=6/132=4.55%	6
6	2	27	3	138971071	143934322	4963252	LRP1B	ENST00000389484.3	TSG	1	2	141188422	141188584	oesophagus/carcinoma/squamous_cell_carcinoma=19/132=14.39%	6
6	2	27	3	138971071	143934322	4963252	LRP1B	ENST00000389484.3	TSG	1	2	141247227	141247355	oesophagus/carcinoma/squamous_cell_carcinoma=22/132=16.67%	6
6	22	7	1	37312412	41976463	4664052	EP300	ENST00000263253.7	TSG, fusion	1	22	41169571	41169571	oesophagus/carcinoma/squamous_cell_carcinoma=12/943=1.27%	6
7	2	27	3	138971071	143934322	4963252	LRP1B	ENST00000389484.3	TSG	1	2	141055116	141055259	oesophagus/carcinoma/squamous_cell_carcinoma=6/132=4.55%	7
7	2	27	3	138971071	143934322	4963252	LRP1B	ENST00000389484.3	TSG	1	2	141188422	141188584	oesophagus/carcinoma/squamous_cell_carcinoma=19/132=14.39%	7
7	2	27	3	138971071	143934322	4963252	LRP1B	ENST00000389484.3	TSG	1	2	141247227	141247355	oesophagus/carcinoma/squamous_cell_carcinoma=22/132=16.67%	7
7	22	7	1	37312412	41976463	4664052	EP300	ENST00000263253.7	TSG, fusion	1	22	41169571	41169571	oesophagus/carcinoma/squamous_cell_carcinoma=12/943=1.27%	7
8	19	9	3	54201568	59128983	4927416	ZNF814	ENST00000435989.2	NA	NA	19	57874380	57874380	lung/carcinoma/non_small_cell_carcinoma=7/60=11.67%;thyroid/carcinoma/NS=10/987=1.01%;oesophagus/carcinoma/squamous_cell_carcinoma=12/675=1.78%;kidney/carcinoma/papillary_renal_cell_carcinoma=4/338=1.18%;lung/carcinoma/mixed_adenosquamous_carcinoma=4/11=36.36%;lung/carcinoma/adenocarcinoma=45/1177=3.82%;lung/carcinoma/large_cell_carcinoma=6/18=33.33%;pancreas/carcinoma/ductal_carcinoma=14/1237=1.…	8
8	19	9	3	54201568	59128983	4927416	ZNF814	ENST00000435989.2	NA	NA	19	57874394	57874394	liver/other/neoplasm=10/528=1.89%;oesophagus/carcinoma/NS=10/386=2.59%;lung/carcinoma/squamous_cell_carcinoma=10/762=1.31%;oesophagus/carcinoma/squamous_cell_carcinoma=10/675=1.48%;kidney/carcinoma/papillary_renal_cell_carcinoma=5/338=1.48%;lung/carcinoma/NS=5/111=4.5%	8
10	19	9	3	54201568	59128983	4927416	ZNF814	ENST00000435989.2	NA	NA	19	57874380	57874380	lung/carcinoma/non_small_cell_carcinoma=7/60=11.67%;thyroid/carcinoma/NS=10/987=1.01%;oesophagus/carcinoma/squamous_cell_carcinoma=12/675=1.78%;kidney/carcinoma/papillary_renal_cell_carcinoma=4/338=1.18%;lung/carcinoma/mixed_adenosquamous_carcinoma=4/11=36.36%;lung/carcinoma/adenocarcinoma=45/1177=3.82%;lung/carcinoma/large_cell_carcinoma=6/18=33.33%;pancreas/carcinoma/ductal_carcinoma=14/1237=1.…	10
10	19	9	3	54201568	59128983	4927416	ZNF814	ENST00000435989.2	NA	NA	19	57874394	57874394	liver/other/neoplasm=10/528=1.89%;oesophagus/carcinoma/NS=10/386=2.59%;lung/carcinoma/squamous_cell_carcinoma=10/762=1.31%;oesophagus/carcinoma/squamous_cell_carcinoma=10/675=1.48%;kidney/carcinoma/papillary_renal_cell_carcinoma=5/338=1.48%;lung/carcinoma/NS=5/111=4.5%	10
10	22	7	1	37312412	41976463	4664052	EP300	ENST00000263253.7	TSG, fusion	1	22	41169571	41169571	oesophagus/carcinoma/squamous_cell_carcinoma=12/943=1.27%	10
11	2	27	3	138971071	143934322	4963252	LRP1B	ENST00000389484.3	TSG	1	2	141055116	141055259	oesophagus/carcinoma/squamous_cell_carcinoma=6/132=4.55%	11
11	2	27	3	138971071	143934322	4963252	LRP1B	ENST00000389484.3	TSG	1	2	141188422	141188584	oesophagus/carcinoma/squamous_cell_carcinoma=19/132=14.39%	11
11	2	27	3	138971071	143934322	4963252	LRP1B	ENST00000389484.3	TSG	1	2	141247227	141247355	oesophagus/carcinoma/squamous_cell_carcinoma=22/132=16.67%	11
11	2	33	1	173713838	178677090	4963253	NFE2L2	ENST00000397062.3	oncogene, TSG	1	2	177234082	177234082	oesophagus/carcinoma/squamous_cell_carcinoma=4/178=2.25%	11
11	8	4	3	141485222	146364022	4878801	EPPK1	ENST00000525985.1	NA	NA	8	143866122	143866122	oesophagus/carcinoma/squamous_cell_carcinoma=5/9=55.56%	11
11	11	1	3	1	4821661	4821661	MUC6	ENST00000421673.2	NA	NA	11	1016889	1016889	oesophagus/carcinoma/squamous_cell_carcinoma=5/13=38.46%	11
11	11	1	3	1	4821661	4821661	MUC6	ENST00000421673.2	NA	NA	11	1017912	1017912	oesophagus/carcinoma/squamous_cell_carcinoma=9/13=69.23%	11
11	22	5	1	27984309	32648360	4664052	NEFH	ENST00000310624.6	NA	NA	22	29489605	29489628	large_intestine/carcinoma/adenocarcinoma=27/2391=1.13%;oesophagus/carcinoma/squamous_cell_carcinoma=9/675=1.33%;stomach/carcinoma/adenocarcinoma=10/643=1.56%	11
11	22	7	1	37312412	41976463	4664052	EP300	ENST00000263253.7	TSG, fusion	1	22	41169571	41169571	oesophagus/carcinoma/squamous_cell_carcinoma=12/943=1.27%	11
12	2	27	3	138971071	143934322	4963252	LRP1B	ENST00000389484.3	TSG	1	2	141055116	141055259	oesophagus/carcinoma/squamous_cell_carcinoma=6/132=4.55%	12
12	2	27	3	138971071	143934322	4963252	LRP1B	ENST00000389484.3	TSG	1	2	141188422	141188584	oesophagus/carcinoma/squamous_cell_carcinoma=19/132=14.39%	12
12	2	27	3	138971071	143934322	4963252	LRP1B	ENST00000389484.3	TSG	1	2	141247227	141247355	oesophagus/carcinoma/squamous_cell_carcinoma=22/132=16.67%	12
12	22	5	1	27984309	32648360	4664052	NEFH	ENST00000310624.6	NA	NA	22	29489605	29489628	large_intestine/carcinoma/adenocarcinoma=27/2391=1.13%;oesophagus/carcinoma/squamous_cell_carcinoma=9/675=1.33%;stomach/carcinoma/adenocarcinoma=10/643=1.56%	12
12	22	7	1	37312412	41976463	4664052	EP300	ENST00000263253.7	TSG, fusion	1	22	41169571	41169571	oesophagus/carcinoma/squamous_cell_carcinoma=12/943=1.27%	12
13	2	27	3	138971071	143934322	4963252	LRP1B	ENST00000389484.3	TSG	1	2	141055116	141055259	oesophagus/carcinoma/squamous_cell_carcinoma=6/132=4.55%	13
13	2	27	3	138971071	143934322	4963252	LRP1B	ENST00000389484.3	TSG	1	2	141188422	141188584	oesophagus/carcinoma/squamous_cell_carcinoma=19/132=14.39%	13
13	2	27	3	138971071	143934322	4963252	LRP1B	ENST00000389484.3	TSG	1	2	141247227	141247355	oesophagus/carcinoma/squamous_cell_carcinoma=22/132=16.67%	13
13	2	38	3	208456606	233272867	24816262	SPATA3	ENST00000452881.1	NA	NA	2	230996356	230996356	breast/carcinoma/ER-PR-positive_carcinoma=7/140=5%;oesophagus/carcinoma/NS=6/386=1.55%	13
14	2	33	1	173713838	178677090	4963253	NFE2L2	ENST00000397062.3	oncogene, TSG	1	2	177234082	177234082	oesophagus/carcinoma/squamous_cell_carcinoma=4/178=2.25%	14
14	11	1	1	1	4821661	4821661	MUC6	ENST00000421673.2	NA	NA	11	1016889	1016889	oesophagus/carcinoma/squamous_cell_carcinoma=5/13=38.46%	14
14	11	1	1	1	4821661	4821661	MUC6	ENST00000421673.2	NA	NA	11	1017912	1017912	oesophagus/carcinoma/squamous_cell_carcinoma=9/13=69.23%	14
18	19	9	3	54201568	59128983	4927416	ZNF814	ENST00000435989.2	NA	NA	19	57874380	57874380	lung/carcinoma/non_small_cell_carcinoma=7/60=11.67%;thyroid/carcinoma/NS=10/987=1.01%;oesophagus/carcinoma/squamous_cell_carcinoma=12/675=1.78%;kidney/carcinoma/papillary_renal_cell_carcinoma=4/338=1.18%;lung/carcinoma/mixed_adenosquamous_carcinoma=4/11=36.36%;lung/carcinoma/adenocarcinoma=45/1177=3.82%;lung/carcinoma/large_cell_carcinoma=6/18=33.33%;pancreas/carcinoma/ductal_carcinoma=14/1237=1.…	18
18	19	9	3	54201568	59128983	4927416	ZNF814	ENST00000435989.2	NA	NA	19	57874394	57874394	liver/other/neoplasm=10/528=1.89%;oesophagus/carcinoma/NS=10/386=2.59%;lung/carcinoma/squamous_cell_carcinoma=10/762=1.31%;oesophagus/carcinoma/squamous_cell_carcinoma=10/675=1.48%;kidney/carcinoma/papillary_renal_cell_carcinoma=5/338=1.48%;lung/carcinoma/NS=5/111=4.5%	18
19	19	9	3	54201568	59128983	4927416	ZNF814	ENST00000435989.2	NA	NA	19	57874380	57874380	lung/carcinoma/non_small_cell_carcinoma=7/60=11.67%;thyroid/carcinoma/NS=10/987=1.01%;oesophagus/carcinoma/squamous_cell_carcinoma=12/675=1.78%;kidney/carcinoma/papillary_renal_cell_carcinoma=4/338=1.18%;lung/carcinoma/mixed_adenosquamous_carcinoma=4/11=36.36%;lung/carcinoma/adenocarcinoma=45/1177=3.82%;lung/carcinoma/large_cell_carcinoma=6/18=33.33%;pancreas/carcinoma/ductal_carcinoma=14/1237=1.…	19
19	19	9	3	54201568	59128983	4927416	ZNF814	ENST00000435989.2	NA	NA	19	57874394	57874394	liver/other/neoplasm=10/528=1.89%;oesophagus/carcinoma/NS=10/386=2.59%;lung/carcinoma/squamous_cell_carcinoma=10/762=1.31%;oesophagus/carcinoma/squamous_cell_carcinoma=10/675=1.48%;kidney/carcinoma/papillary_renal_cell_carcinoma=5/338=1.48%;lung/carcinoma/NS=5/111=4.5%	19
19	22	7	1	37312412	41976463	4664052	EP300	ENST00000263253.7	TSG, fusion	1	22	41169571	41169571	oesophagus/carcinoma/squamous_cell_carcinoma=12/943=1.27%	19
20	2	27	3	138971071	143934322	4963252	LRP1B	ENST00000389484.3	TSG	1	2	141055116	141055259	oesophagus/carcinoma/squamous_cell_carcinoma=6/132=4.55%	20
20	2	27	3	138971071	143934322	4963252	LRP1B	ENST00000389484.3	TSG	1	2	141188422	141188584	oesophagus/carcinoma/squamous_cell_carcinoma=19/132=14.39%	20
20	2	27	3	138971071	143934322	4963252	LRP1B	ENST00000389484.3	TSG	1	2	141247227	141247355	oesophagus/carcinoma/squamous_cell_carcinoma=22/132=16.67%	20
20	19	9	3	54201568	59128983	4927416	ZNF814	ENST00000435989.2	NA	NA	19	57874380	57874380	lung/carcinoma/non_small_cell_carcinoma=7/60=11.67%;thyroid/carcinoma/NS=10/987=1.01%;oesophagus/carcinoma/squamous_cell_carcinoma=12/675=1.78%;kidney/carcinoma/papillary_renal_cell_carcinoma=4/338=1.18%;lung/carcinoma/mixed_adenosquamous_carcinoma=4/11=36.36%;lung/carcinoma/adenocarcinoma=45/1177=3.82%;lung/carcinoma/large_cell_carcinoma=6/18=33.33%;pancreas/carcinoma/ductal_carcinoma=14/1237=1.…	20
20	19	9	3	54201568	59128983	4927416	ZNF814	ENST00000435989.2	NA	NA	19	57874394	57874394	liver/other/neoplasm=10/528=1.89%;oesophagus/carcinoma/NS=10/386=2.59%;lung/carcinoma/squamous_cell_carcinoma=10/762=1.31%;oesophagus/carcinoma/squamous_cell_carcinoma=10/675=1.48%;kidney/carcinoma/papillary_renal_cell_carcinoma=5/338=1.48%;lung/carcinoma/NS=5/111=4.5%	20
20	22	7	1	37312412	41976463	4664052	EP300	ENST00000263253.7	TSG, fusion	1	22	41169571	41169571	oesophagus/carcinoma/squamous_cell_carcinoma=12/943=1.27%	20
21	2	27	3	138971071	143934322	4963252	LRP1B	ENST00000389484.3	TSG	1	2	141055116	141055259	oesophagus/carcinoma/squamous_cell_carcinoma=6/132=4.55%	21
21	2	27	3	138971071	143934322	4963252	LRP1B	ENST00000389484.3	TSG	1	2	141188422	141188584	oesophagus/carcinoma/squamous_cell_carcinoma=19/132=14.39%	21
21	2	27	3	138971071	143934322	4963252	LRP1B	ENST00000389484.3	TSG	1	2	141247227	141247355	oesophagus/carcinoma/squamous_cell_carcinoma=22/132=16.67%	21
21	19	9	3	54201568	59128983	4927416	ZNF814	ENST00000435989.2	NA	NA	19	57874380	57874380	lung/carcinoma/non_small_cell_carcinoma=7/60=11.67%;thyroid/carcinoma/NS=10/987=1.01%;oesophagus/carcinoma/squamous_cell_carcinoma=12/675=1.78%;kidney/carcinoma/papillary_renal_cell_carcinoma=4/338=1.18%;lung/carcinoma/mixed_adenosquamous_carcinoma=4/11=36.36%;lung/carcinoma/adenocarcinoma=45/1177=3.82%;lung/carcinoma/large_cell_carcinoma=6/18=33.33%;pancreas/carcinoma/ductal_carcinoma=14/1237=1.…	21
21	19	9	3	54201568	59128983	4927416	ZNF814	ENST00000435989.2	NA	NA	19	57874394	57874394	liver/other/neoplasm=10/528=1.89%;oesophagus/carcinoma/NS=10/386=2.59%;lung/carcinoma/squamous_cell_carcinoma=10/762=1.31%;oesophagus/carcinoma/squamous_cell_carcinoma=10/675=1.48%;kidney/carcinoma/papillary_renal_cell_carcinoma=5/338=1.48%;lung/carcinoma/NS=5/111=4.5%	21
21	22	7	1	37312412	41976463	4664052	EP300	ENST00000263253.7	TSG, fusion	1	22	41169571	41169571	oesophagus/carcinoma/squamous_cell_carcinoma=12/943=1.27%	21
22	2	27	3	138971071	143934322	4963252	LRP1B	ENST00000389484.3	TSG	1	2	141055116	141055259	oesophagus/carcinoma/squamous_cell_carcinoma=6/132=4.55%	22
22	2	27	3	138971071	143934322	4963252	LRP1B	ENST00000389484.3	TSG	1	2	141188422	141188584	oesophagus/carcinoma/squamous_cell_carcinoma=19/132=14.39%	22
22	2	27	3	138971071	143934322	4963252	LRP1B	ENST00000389484.3	TSG	1	2	141247227	141247355	oesophagus/carcinoma/squamous_cell_carcinoma=22/132=16.67%	22
23	2	27	3	138971071	143934322	4963252	LRP1B	ENST00000389484.3	TSG	1	2	141055116	141055259	oesophagus/carcinoma/squamous_cell_carcinoma=6/132=4.55%	23
23	2	27	3	138971071	143934322	4963252	LRP1B	ENST00000389484.3	TSG	1	2	141188422	141188584	oesophagus/carcinoma/squamous_cell_carcinoma=19/132=14.39%	23
23	2	27	3	138971071	143934322	4963252	LRP1B	ENST00000389484.3	TSG	1	2	141247227	141247355	oesophagus/carcinoma/squamous_cell_carcinoma=22/132=16.67%	23
24	2	27	3	138971071	143934322	4963252	LRP1B	ENST00000389484.3	TSG	1	2	141055116	141055259	oesophagus/carcinoma/squamous_cell_carcinoma=6/132=4.55%	24
24	2	27	3	138971071	143934322	4963252	LRP1B	ENST00000389484.3	TSG	1	2	141188422	141188584	oesophagus/carcinoma/squamous_cell_carcinoma=19/132=14.39%	24
24	2	27	3	138971071	143934322	4963252	LRP1B	ENST00000389484.3	TSG	1	2	141247227	141247355	oesophagus/carcinoma/squamous_cell_carcinoma=22/132=16.67%	24
25	2	27	3	138971071	143934322	4963252	LRP1B	ENST00000389484.3	TSG	1	2	141055116	141055259	oesophagus/carcinoma/squamous_cell_carcinoma=6/132=4.55%	25
25	2	27	3	138971071	143934322	4963252	LRP1B	ENST00000389484.3	TSG	1	2	141188422	141188584	oesophagus/carcinoma/squamous_cell_carcinoma=19/132=14.39%	25
25	2	27	3	138971071	143934322	4963252	LRP1B	ENST00000389484.3	TSG	1	2	141247227	141247355	oesophagus/carcinoma/squamous_cell_carcinoma=22/132=16.67%	25
25	22	5	1	27984309	32648360	4664052	NEFH	ENST00000310624.6	NA	NA	22	29489605	29489628	large_intestine/carcinoma/adenocarcinoma=27/2391=1.13%;oesophagus/carcinoma/squamous_cell_carcinoma=9/675=1.33%;stomach/carcinoma/adenocarcinoma=10/643=1.56%	25
25	22	7	1	37312412	41976463	4664052	EP300	ENST00000263253.7	TSG, fusion	1	22	41169571	41169571	oesophagus/carcinoma/squamous_cell_carcinoma=12/943=1.27%	25
26	2	27	3	138971071	143934322	4963252	LRP1B	ENST00000389484.3	TSG	1	2	141055116	141055259	oesophagus/carcinoma/squamous_cell_carcinoma=6/132=4.55%	26
26	2	27	3	138971071	143934322	4963252	LRP1B	ENST00000389484.3	TSG	1	2	141188422	141188584	oesophagus/carcinoma/squamous_cell_carcinoma=19/132=14.39%	26
26	2	27	3	138971071	143934322	4963252	LRP1B	ENST00000389484.3	TSG	1	2	141247227	141247355	oesophagus/carcinoma/squamous_cell_carcinoma=22/132=16.67%	26
27	2	27	3	138971071	143934322	4963252	LRP1B	ENST00000389484.3	TSG	1	2	141055116	141055259	oesophagus/carcinoma/squamous_cell_carcinoma=6/132=4.55%	27
27	2	27	3	138971071	143934322	4963252	LRP1B	ENST00000389484.3	TSG	1	2	141188422	141188584	oesophagus/carcinoma/squamous_cell_carcinoma=19/132=14.39%	27
27	2	27	3	138971071	143934322	4963252	LRP1B	ENST00000389484.3	TSG	1	2	141247227	141247355	oesophagus/carcinoma/squamous_cell_carcinoma=22/132=16.67%	27
28	2	27	3	138971071	143934322	4963252	LRP1B	ENST00000389484.3	TSG	1	2	141055116	141055259	oesophagus/carcinoma/squamous_cell_carcinoma=6/132=4.55%	28
28	2	27	3	138971071	143934322	4963252	LRP1B	ENST00000389484.3	TSG	1	2	141188422	141188584	oesophagus/carcinoma/squamous_cell_carcinoma=19/132=14.39%	28
28	2	27	3	138971071	143934322	4963252	LRP1B	ENST00000389484.3	TSG	1	2	141247227	141247355	oesophagus/carcinoma/squamous_cell_carcinoma=22/132=16.67%	28
29	2	27	3	138971071	143934322	4963252	LRP1B	ENST00000389484.3	TSG	1	2	141055116	141055259	oesophagus/carcinoma/squamous_cell_carcinoma=6/132=4.55%	29
29	2	27	3	138971071	143934322	4963252	LRP1B	ENST00000389484.3	TSG	1	2	141188422	141188584	oesophagus/carcinoma/squamous_cell_carcinoma=19/132=14.39%	29
29	2	27	3	138971071	143934322	4963252	LRP1B	ENST00000389484.3	TSG	1	2	141247227	141247355	oesophagus/carcinoma/squamous_cell_carcinoma=22/132=16.67%	29
30	2	27	3	138971071	143934322	4963252	LRP1B	ENST00000389484.3	TSG	1	2	141055116	141055259	oesophagus/carcinoma/squamous_cell_carcinoma=6/132=4.55%	30
30	2	27	3	138971071	143934322	4963252	LRP1B	ENST00000389484.3	TSG	1	2	141188422	141188584	oesophagus/carcinoma/squamous_cell_carcinoma=19/132=14.39%	30
30	2	27	3	138971071	143934322	4963252	LRP1B	ENST00000389484.3	TSG	1	2	141247227	141247355	oesophagus/carcinoma/squamous_cell_carcinoma=22/132=16.67%	30
31	2	27	3	138971071	143934322	4963252	LRP1B	ENST00000389484.3	TSG	1	2	141055116	141055259	oesophagus/carcinoma/squamous_cell_carcinoma=6/132=4.55%	31
31	2	27	3	138971071	143934322	4963252	LRP1B	ENST00000389484.3	TSG	1	2	141188422	141188584	oesophagus/carcinoma/squamous_cell_carcinoma=19/132=14.39%	31
31	2	27	3	138971071	143934322	4963252	LRP1B	ENST00000389484.3	TSG	1	2	141247227	141247355	oesophagus/carcinoma/squamous_cell_carcinoma=22/132=16.67%	31

## Sheet: P20_overlap_ predictive_region
sample	chromosome	index	cn	start	end	size	chr_predictive_region	start_predictive_region	end_predictive_region	cv	type	node in the tree
1	2	15	1	69485536	74448787	4963252	2	69485536	74448787	0.096	Gain	1
1	2	18	1	84375293	89338545	4963253	2	84375293	89338545	0.033	Gain	1
1	4	19	3	107830618	112732008	4901391	4	107830618	112732008	1.018	Gain	1
1	4	29	3	171548710	176450100	4901391	4	171548710	176450100	0.194	Gain	1
1	4	32	3	186252885	191154276	4901392	4	186252885	191154276	0.08	Gain	1
1	12	14	3	114021985	118979462	4957478	12	114021985	118979462	0.094	Gain	1
1	15	2	3	19529789	29294683	9764895	15	20700000	102531392	0.008	Gain	1
1	17	5	3	38209511	42985699	4776189	17	25800000	81195210	5.09	Gain	1
1	17	5	3	38209511	42985699	4776189	17	38209511	42985699	0.023	Loss	1
1	17	6	3	42985700	47761888	4776189	17	25800000	81195210	5.09	Gain	1
1	17	7	3	47761889	52538077	4776189	17	25800000	81195210	5.09	Gain	1
1	17	11	1	76419022	81195210	4776189	17	25800000	81195210	5.09	Gain	1
1	19	8	1	54201568	59128983	4927416	19	54201568	59128983	0.139	Loss	1
2	2	15	1	69485536	74448787	4963252	2	69485536	74448787	0.096	Gain	2
2	2	27	3	129044566	134007817	4963252	2	129044566	134007817	0.191	Loss	2
2	3	1	3	1	4950560	4950560	3	1	87900000	0.25	Gain	2
2	4	6	3	29408351	34309741	4901391	4	29408351	34309741	0.004	Loss	2
2	4	15	1	73520876	78422267	4901392	4	73520876	78422267	0.026	Gain	2
2	4	19	3	107830618	112732008	4901391	4	107830618	112732008	1.018	Gain	2
2	4	23	3	132337576	137238967	4901392	4	132337576	137238967	0.729	Gain	2
2	4	29	3	171548710	176450100	4901391	4	171548710	176450100	0.194	Gain	2
2	4	32	3	186252885	191154276	4901392	4	186252885	191154276	0.08	Gain	2
2	12	14	3	114021985	118979462	4957478	12	114021985	118979462	0.094	Gain	2
2	15	2	4	19529789	29294683	9764895	15	20700000	102531392	0.008	Gain	2
2	15	10	1	63471815	73236708	9764894	15	20700000	102531392	0.008	Gain	2
2	17	5	3	38209511	42985699	4776189	17	25800000	81195210	5.09	Gain	2
2	17	5	3	38209511	42985699	4776189	17	38209511	42985699	0.023	Loss	2
2	17	7	3	47761889	52538077	4776189	17	25800000	81195210	5.09	Gain	2
2	17	11	1	76419022	81195210	4776189	17	25800000	81195210	5.09	Gain	2
2	18	3	3	19519313	24399140	4879828	18	19519313	24399140	0.136	Gain	2
2	22	4	1	27984309	32648360	4664052	22	27984309	32648360	0.327	Loss	2
3	2	12	1	54595778	59559030	4963253	2	54595778	59559030	0.137	Gain	3
3	2	13	4	59559031	64522282	4963252	2	59559031	64522282	0.118	Loss	3
3	2	15	1	69485536	74448787	4963252	2	69485536	74448787	0.096	Gain	3
3	2	18	1	84375293	89338545	4963253	2	84375293	89338545	0.033	Gain	3
3	2	27	1	129044566	134007817	4963252	2	129044566	134007817	0.191	Loss	3
3	2	41	3	203493353	208456605	4963253	2	203493353	208456605	0.977	Loss	3
3	3	1	1	1	4950560	4950560	3	1	87900000	0.25	Gain	3
3	3	6	3	59406730	64357289	4950560	3	1	87900000	0.25	Gain	3
3	3	12	1	108912337	113862897	4950561	3	108912337	113862897	0.406	Loss	3
3	4	9	3	44112526	49013916	4901391	4	44112526	49013916	0.275	Gain	3
3	4	19	3	107830618	112732008	4901391	4	107830618	112732008	1.018	Gain	3
3	4	23	1	132337576	137238967	4901392	4	132337576	137238967	0.729	Gain	3
3	4	32	1	186252885	191154276	4901392	4	186252885	191154276	0.08	Gain	3
3	11	12	1	53038275	57859935	4821661	11	53038275	57859935	0.097	Gain	3
3	12	14	3	114021985	118979462	4957478	12	114021985	118979462	0.094	Gain	3
3	15	2	1	19529789	29294683	9764895	15	20700000	102531392	0.008	Gain	3
3	15	3	1	29294684	34177130	4882447	15	20700000	102531392	0.008	Gain	3
3	15	4	3	34177131	39059577	4882447	15	20700000	102531392	0.008	Gain	3
3	15	7	1	48824473	53706919	4882447	15	20700000	102531392	0.008	Gain	3
3	15	8	3	53706920	58589366	4882447	15	20700000	102531392	0.008	Gain	3
3	15	9	3	58589367	63471814	4882448	15	20700000	102531392	0.008	Gain	3
3	15	11	3	73236709	78119155	4882447	15	20700000	102531392	0.008	Gain	3
3	15	15	1	97648945	102531392	4882448	15	20700000	102531392	0.008	Gain	3
3	17	2	3	23880945	28657132	4776188	17	25800000	81195210	5.09	Gain	3
3	17	3	1	28657133	33433321	4776189	17	25800000	81195210	5.09	Gain	3
3	17	4	1	33433322	38209510	4776189	17	25800000	81195210	5.09	Gain	3
3	17	6	3	42985700	47761888	4776189	17	25800000	81195210	5.09	Gain	3
3	17	7	1	47761889	52538077	4776189	17	25800000	81195210	5.09	Gain	3
3	17	8	1	52538078	57314265	4776188	17	25800000	81195210	5.09	Gain	3
3	17	11	1	76419022	81195210	4776189	17	25800000	81195210	5.09	Gain	3
3	18	3	3	19519313	24399140	4879828	18	19519313	24399140	0.136	Gain	3
3	18	10	3	63437765	68317592	4879828	18	63437765	68317592	0.103	Gain	3
3	19	8	1	54201568	59128983	4927416	19	54201568	59128983	0.139	Loss	3
4	2	12	1	54595778	59559030	4963253	2	54595778	59559030	0.137	Gain	4
4	2	13	3	59559031	64522282	4963252	2	59559031	64522282	0.118	Loss	4
4	2	15	1	69485536	74448787	4963252	2	69485536	74448787	0.096	Gain	4
4	2	18	1	84375293	89338545	4963253	2	84375293	89338545	0.033	Gain	4
4	2	27	1	129044566	134007817	4963252	2	129044566	134007817	0.191	Loss	4
4	2	41	3	203493353	208456605	4963253	2	203493353	208456605	0.977	Loss	4
4	3	6	3	59406730	64357289	4950560	3	1	87900000	0.25	Gain	4
4	4	9	3	44112526	49013916	4901391	4	44112526	49013916	0.275	Gain	4
4	4	19	3	107830618	112732008	4901391	4	107830618	112732008	1.018	Gain	4
4	4	29	3	171548710	176450100	4901391	4	171548710	176450100	0.194	Gain	4
4	12	14	3	114021985	118979462	4957478	12	114021985	118979462	0.094	Gain	4
4	15	4	3	34177131	39059577	4882447	15	20700000	102531392	0.008	Gain	4
4	15	7	1	48824473	53706919	4882447	15	20700000	102531392	0.008	Gain	4
4	15	8	3	53706920	58589366	4882447	15	20700000	102531392	0.008	Gain	4
4	15	9	3	58589367	63471814	4882448	15	20700000	102531392	0.008	Gain	4
4	15	15	1	97648945	102531392	4882448	15	20700000	102531392	0.008	Gain	4
4	17	2	3	23880945	28657132	4776188	17	25800000	81195210	5.09	Gain	4
4	17	3	1	28657133	33433321	4776189	17	25800000	81195210	5.09	Gain	4
4	17	4	1	33433322	38209510	4776189	17	25800000	81195210	5.09	Gain	4
4	17	7	1	47761889	52538077	4776189	17	25800000	81195210	5.09	Gain	4
4	17	11	1	76419022	81195210	4776189	17	25800000	81195210	5.09	Gain	4
4	18	10	3	63437765	68317592	4879828	18	63437765	68317592	0.103	Gain	4
4	19	8	1	54201568	59128983	4927416	19	54201568	59128983	0.139	Loss	4
4	22	4	3	27984309	32648360	4664052	22	27984309	32648360	0.327	Loss	4
5	2	7	3	29779516	34742767	4963252	2	29779516	34742767	0.593	Loss	5
5	2	12	1	54595778	59559030	4963253	2	54595778	59559030	0.137	Gain	5
5	2	13	3	59559031	64522282	4963252	2	59559031	64522282	0.118	Loss	5
5	2	15	1	69485536	74448787	4963252	2	69485536	74448787	0.096	Gain	5
5	2	37	3	183640343	188603595	4963253	2	183640343	188603595	0.343	Gain	5
5	2	41	3	203493353	208456605	4963253	2	203493353	208456605	0.977	Loss	5
5	3	12	1	108912337	113862897	4950561	3	108912337	113862897	0.406	Loss	5
5	4	1	3	1	4901391	4901391	4	1	4901391	0.515	Gain	5
5	4	6	3	29408351	34309741	4901391	4	29408351	34309741	0.004	Loss	5
5	4	9	3	44112526	49013916	4901391	4	44112526	49013916	0.275	Gain	5
5	4	19	3	107830618	112732008	4901391	4	107830618	112732008	1.018	Gain	5
5	4	23	3	132337576	137238967	4901392	4	132337576	137238967	0.729	Gain	5
5	11	12	1	53038275	57859935	4821661	11	53038275	57859935	0.097	Gain	5
5	12	14	3	114021985	118979462	4957478	12	114021985	118979462	0.094	Gain	5
5	15	2	0	19529789	29294683	9764895	15	20700000	102531392	0.008	Gain	5
5	15	3	1	29294684	34177130	4882447	15	20700000	102531392	0.008	Gain	5
5	15	5	1	39059578	43942025	4882448	15	20700000	102531392	0.008	Gain	5
5	15	7	1	48824473	53706919	4882447	15	20700000	102531392	0.008	Gain	5
5	15	9	1	58589367	63471814	4882448	15	20700000	102531392	0.008	Gain	5
5	15	10	0	63471815	73236708	9764894	15	20700000	102531392	0.008	Gain	5
5	15	11	1	73236709	78119155	4882447	15	20700000	102531392	0.008	Gain	5
5	15	12	0	78119156	83001603	4882448	15	20700000	102531392	0.008	Gain	5
5	15	13	0	83001604	87884050	4882447	15	20700000	102531392	0.008	Gain	5
5	15	14	0	87884051	97648944	9764894	15	20700000	102531392	0.008	Gain	5
5	15	15	0	97648945	102531392	4882448	15	20700000	102531392	0.008	Gain	5
5	17	2	3	23880945	28657132	4776188	17	25800000	81195210	5.09	Gain	5
5	17	4	0	33433322	38209510	4776189	17	25800000	81195210	5.09	Gain	5
5	17	7	1	47761889	52538077	4776189	17	25800000	81195210	5.09	Gain	5
5	17	9	1	57314266	62090454	4776189	17	25800000	81195210	5.09	Gain	5
5	17	10	1	62090455	76419021	14328567	17	25800000	81195210	5.09	Gain	5
5	17	11	0	76419022	81195210	4776189	17	25800000	81195210	5.09	Gain	5
5	18	3	3	19519313	24399140	4879828	18	19519313	24399140	0.136	Gain	5
5	18	10	3	63437765	68317592	4879828	18	63437765	68317592	0.103	Gain	5
5	19	8	1	54201568	59128983	4927416	19	54201568	59128983	0.139	Loss	5
6	2	7	3	29779516	34742767	4963252	2	29779516	34742767	0.593	Loss	6
6	2	12	3	54595778	59559030	4963253	2	54595778	59559030	0.137	Gain	6
6	2	13	3	59559031	64522282	4963252	2	59559031	64522282	0.118	Loss	6
6	2	18	3	84375293	89338545	4963253	2	84375293	89338545	0.033	Gain	6
6	2	19	3	89338546	94301797	4963252	2	89338546	94301797	0.879	Loss	6
6	2	27	4	129044566	134007817	4963252	2	129044566	134007817	0.191	Loss	6
6	2	37	3	183640343	188603595	4963253	2	183640343	188603595	0.343	Gain	6
6	2	41	3	203493353	208456605	4963253	2	203493353	208456605	0.977	Loss	6
6	3	1	0	1	4950560	4950560	3	1	87900000	0.25	Gain	6
6	3	2	1	4950561	9901121	4950561	3	1	87900000	0.25	Gain	6
6	3	3	1	9901122	29703364	19802243	3	1	87900000	0.25	Gain	6
6	3	4	0	29703365	34653925	4950561	3	1	87900000	0.25	Gain	6
6	3	5	1	39604487	49505607	9901121	3	1	87900000	0.25	Gain	6
6	3	6	1	59406730	64357289	4950560	3	1	87900000	0.25	Gain	6
6	3	7	1	69307851	74258411	4950561	3	1	87900000	0.25	Gain	6
6	3	12	0	108912337	113862897	4950561	3	108912337	113862897	0.406	Loss	6
6	4	1	3	1	4901391	4901391	4	1	4901391	0.515	Gain	6
6	4	6	3	29408351	34309741	4901391	4	29408351	34309741	0.004	Loss	6
6	4	19	3	107830618	112732008	4901391	4	107830618	112732008	1.018	Gain	6
6	4	23	3	132337576	137238967	4901392	4	132337576	137238967	0.729	Gain	6
6	4	29	3	171548710	176450100	4901391	4	171548710	176450100	0.194	Gain	6
6	4	32	3	186252885	191154276	4901392	4	186252885	191154276	0.08	Gain	6
6	9	3	1	9738858	19477714	9738857	9	14608286	19477714	0.073	Loss	6
6	9	17	0	111996860	116866287	4869428	9	111996860	116866287	0.18	Loss	6
6	11	12	1	53038275	57859935	4821661	11	53038275	57859935	0.097	Gain	6
6	12	14	3	114021985	118979462	4957478	12	114021985	118979462	0.094	Gain	6
6	15	2	4	19529789	29294683	9764895	15	20700000	102531392	0.008	Gain	6
6	15	12	3	78119156	83001603	4882448	15	20700000	102531392	0.008	Gain	6
6	15	13	3	83001604	87884050	4882447	15	20700000	102531392	0.008	Gain	6
6	15	14	3	87884051	97648944	9764894	15	20700000	102531392	0.008	Gain	6
6	17	2	3	23880945	28657132	4776188	17	25800000	81195210	5.09	Gain	6
6	17	5	3	38209511	42985699	4776189	17	25800000	81195210	5.09	Gain	6
6	17	5	3	38209511	42985699	4776189	17	38209511	42985699	0.023	Loss	6
6	17	6	3	42985700	47761888	4776189	17	25800000	81195210	5.09	Gain	6
6	17	7	3	47761889	52538077	4776189	17	25800000	81195210	5.09	Gain	6
6	18	10	3	63437765	68317592	4879828	18	63437765	68317592	0.103	Gain	6
7	2	13	3	59559031	64522282	4963252	2	59559031	64522282	0.118	Loss	7
7	2	19	3	89338546	94301797	4963252	2	89338546	94301797	0.879	Loss	7
7	2	27	3	129044566	134007817	4963252	2	129044566	134007817	0.191	Loss	7
7	2	37	3	183640343	188603595	4963253	2	183640343	188603595	0.343	Gain	7
7	2	41	3	203493353	208456605	4963253	2	203493353	208456605	0.977	Loss	7
7	3	2	3	4950561	9901121	4950561	3	1	87900000	0.25	Gain	7
7	3	12	1	108912337	113862897	4950561	3	108912337	113862897	0.406	Loss	7
7	4	1	3	1	4901391	4901391	4	1	4901391	0.515	Gain	7
7	4	6	3	29408351	34309741	4901391	4	29408351	34309741	0.004	Loss	7
7	4	9	3	44112526	49013916	4901391	4	44112526	49013916	0.275	Gain	7
7	4	29	1	171548710	176450100	4901391	4	171548710	176450100	0.194	Gain	7
7	4	32	0	186252885	191154276	4901392	4	186252885	191154276	0.08	Gain	7
7	11	12	0	53038275	57859935	4821661	11	53038275	57859935	0.097	Gain	7
7	12	14	3	114021985	118979462	4957478	12	114021985	118979462	0.094	Gain	7
7	15	2	0	19529789	29294683	9764895	15	20700000	102531392	0.008	Gain	7
7	15	3	0	29294684	34177130	4882447	15	20700000	102531392	0.008	Gain	7
7	15	4	1	34177131	39059577	4882447	15	20700000	102531392	0.008	Gain	7
7	15	5	0	39059578	43942025	4882448	15	20700000	102531392	0.008	Gain	7
7	15	6	1	43942026	48824472	4882447	15	20700000	102531392	0.008	Gain	7
7	15	6	1	43942026	48824472	4882447	15	43942026	48824472	20.042	Loss	7
7	15	7	0	48824473	53706919	4882447	15	20700000	102531392	0.008	Gain	7
7	15	8	1	53706920	58589366	4882447	15	20700000	102531392	0.008	Gain	7
7	15	9	0	58589367	63471814	4882448	15	20700000	102531392	0.008	Gain	7
7	15	10	0	63471815	73236708	9764894	15	20700000	102531392	0.008	Gain	7
7	15	11	0	73236709	78119155	4882447	15	20700000	102531392	0.008	Gain	7
7	15	12	0	78119156	83001603	4882448	15	20700000	102531392	0.008	Gain	7
7	15	13	0	83001604	87884050	4882447	15	20700000	102531392	0.008	Gain	7
7	15	14	0	87884051	97648944	9764894	15	20700000	102531392	0.008	Gain	7
7	17	1	3	9552378	14328566	4776189	17	1	22200000	8.546	Loss	7
7	17	3	1	28657133	33433321	4776189	17	25800000	81195210	5.09	Gain	7
7	17	11	1	76419022	81195210	4776189	17	25800000	81195210	5.09	Gain	7
7	18	3	4	19519313	24399140	4879828	18	19519313	24399140	0.136	Gain	7
7	22	4	1	27984309	32648360	4664052	22	27984309	32648360	0.327	Loss	7
8	2	15	1	69485536	74448787	4963252	2	69485536	74448787	0.096	Gain	8
8	2	19	3	89338546	94301797	4963252	2	89338546	94301797	0.879	Loss	8
8	2	27	3	129044566	134007817	4963252	2	129044566	134007817	0.191	Loss	8
8	3	1	3	1	4950560	4950560	3	1	87900000	0.25	Gain	8
8	4	6	3	29408351	34309741	4901391	4	29408351	34309741	0.004	Loss	8
8	4	19	3	107830618	112732008	4901391	4	107830618	112732008	1.018	Gain	8
8	12	14	3	114021985	118979462	4957478	12	114021985	118979462	0.094	Gain	8
8	15	2	3	19529789	29294683	9764895	15	20700000	102531392	0.008	Gain	8
8	17	5	3	38209511	42985699	4776189	17	25800000	81195210	5.09	Gain	8
8	17	5	3	38209511	42985699	4776189	17	38209511	42985699	0.023	Loss	8
8	17	7	3	47761889	52538077	4776189	17	25800000	81195210	5.09	Gain	8
8	22	4	1	27984309	32648360	4664052	22	27984309	32648360	0.327	Loss	8
9	2	7	3	29779516	34742767	4963252	2	29779516	34742767	0.593	Loss	9
9	2	13	1	59559031	64522282	4963252	2	59559031	64522282	0.118	Loss	9
9	2	15	1	69485536	74448787	4963252	2	69485536	74448787	0.096	Gain	9
9	2	18	1	84375293	89338545	4963253	2	84375293	89338545	0.033	Gain	9
9	2	27	3	129044566	134007817	4963252	2	129044566	134007817	0.191	Loss	9
9	3	1	3	1	4950560	4950560	3	1	87900000	0.25	Gain	9
9	4	1	3	1	4901391	4901391	4	1	4901391	0.515	Gain	9
9	4	6	3	29408351	34309741	4901391	4	29408351	34309741	0.004	Loss	9
9	4	15	1	73520876	78422267	4901392	4	73520876	78422267	0.026	Gain	9
9	4	19	3	107830618	112732008	4901391	4	107830618	112732008	1.018	Gain	9
9	4	23	3	132337576	137238967	4901392	4	132337576	137238967	0.729	Gain	9
9	4	32	3	186252885	191154276	4901392	4	186252885	191154276	0.08	Gain	9
9	12	14	3	114021985	118979462	4957478	12	114021985	118979462	0.094	Gain	9
9	15	2	3	19529789	29294683	9764895	15	20700000	102531392	0.008	Gain	9
9	15	10	1	63471815	73236708	9764894	15	20700000	102531392	0.008	Gain	9
9	15	12	3	78119156	83001603	4882448	15	20700000	102531392	0.008	Gain	9
9	15	13	3	83001604	87884050	4882447	15	20700000	102531392	0.008	Gain	9
9	17	5	3	38209511	42985699	4776189	17	25800000	81195210	5.09	Gain	9
9	17	5	3	38209511	42985699	4776189	17	38209511	42985699	0.023	Loss	9
9	17	7	3	47761889	52538077	4776189	17	25800000	81195210	5.09	Gain	9
9	19	8	1	54201568	59128983	4927416	19	54201568	59128983	0.139	Loss	9
9	22	4	1	27984309	32648360	4664052	22	27984309	32648360	0.327	Loss	9
10	2	7	1	29779516	34742767	4963252	2	29779516	34742767	0.593	Loss	10
10	2	12	1	54595778	59559030	4963253	2	54595778	59559030	0.137	Gain	10
10	2	13	1	59559031	64522282	4963252	2	59559031	64522282	0.118	Loss	10
10	2	15	1	69485536	74448787	4963252	2	69485536	74448787	0.096	Gain	10
10	2	18	1	84375293	89338545	4963253	2	84375293	89338545	0.033	Gain	10
10	2	41	1	203493353	208456605	4963253	2	203493353	208456605	0.977	Loss	10
10	3	4	1	29703365	34653925	4950561	3	1	87900000	0.25	Gain	10
10	3	12	1	108912337	113862897	4950561	3	108912337	113862897	0.406	Loss	10
10	4	1	3	1	4901391	4901391	4	1	4901391	0.515	Gain	10
10	4	19	3	107830618	112732008	4901391	4	107830618	112732008	1.018	Gain	10
10	15	2	3	19529789	29294683	9764895	15	20700000	102531392	0.008	Gain	10
10	15	13	3	83001604	87884050	4882447	15	20700000	102531392	0.008	Gain	10
10	17	5	3	38209511	42985699	4776189	17	25800000	81195210	5.09	Gain	10
10	17	5	3	38209511	42985699	4776189	17	38209511	42985699	0.023	Loss	10
10	17	7	3	47761889	52538077	4776189	17	25800000	81195210	5.09	Gain	10
10	17	11	3	76419022	81195210	4776189	17	25800000	81195210	5.09	Gain	10
10	18	3	1	19519313	24399140	4879828	18	19519313	24399140	0.136	Gain	10
10	22	4	1	27984309	32648360	4664052	22	27984309	32648360	0.327	Loss	10
11	2	7	0	29779516	34742767	4963252	2	29779516	34742767	0.593	Loss	11
11	2	12	0	54595778	59559030	4963253	2	54595778	59559030	0.137	Gain	11
11	2	13	1	59559031	64522282	4963252	2	59559031	64522282	0.118	Loss	11
11	2	15	0	69485536	74448787	4963252	2	69485536	74448787	0.096	Gain	11
11	2	18	0	84375293	89338545	4963253	2	84375293	89338545	0.033	Gain	11
11	2	19	1	89338546	94301797	4963252	2	89338546	94301797	0.879	Loss	11
11	2	27	1	129044566	134007817	4963252	2	129044566	134007817	0.191	Loss	11
11	2	41	1	203493353	208456605	4963253	2	203493353	208456605	0.977	Loss	11
11	3	4	1	29703365	34653925	4950561	3	1	87900000	0.25	Gain	11
11	3	12	1	108912337	113862897	4950561	3	108912337	113862897	0.406	Loss	11
11	4	6	3	29408351	34309741	4901391	4	29408351	34309741	0.004	Loss	11
11	4	19	3	107830618	112732008	4901391	4	107830618	112732008	1.018	Gain	11
11	11	12	1	53038275	57859935	4821661	11	53038275	57859935	0.097	Gain	11
11	15	7	1	48824473	53706919	4882447	15	20700000	102531392	0.008	Gain	11
11	17	2	3	23880945	28657132	4776188	17	25800000	81195210	5.09	Gain	11
11	17	5	4	38209511	42985699	4776189	17	25800000	81195210	5.09	Gain	11
11	17	5	4	38209511	42985699	4776189	17	38209511	42985699	0.023	Loss	11
11	17	6	3	42985700	47761888	4776189	17	25800000	81195210	5.09	Gain	11
11	17	7	3	47761889	52538077	4776189	17	25800000	81195210	5.09	Gain	11
11	17	10	1	62090455	76419021	14328567	17	25800000	81195210	5.09	Gain	11
11	17	11	1	76419022	81195210	4776189	17	25800000	81195210	5.09	Gain	11
12	2	15	1	69485536	74448787	4963252	2	69485536	74448787	0.096	Gain	12
12	2	18	1	84375293	89338545	4963253	2	84375293	89338545	0.033	Gain	12
12	2	37	1	183640343	188603595	4963253	2	183640343	188603595	0.343	Gain	12
12	2	41	1	203493353	208456605	4963253	2	203493353	208456605	0.977	Loss	12
12	3	4	1	29703365	34653925	4950561	3	1	87900000	0.25	Gain	12
12	4	19	3	107830618	112732008	4901391	4	107830618	112732008	1.018	Gain	12
12	15	2	3	19529789	29294683	9764895	15	20700000	102531392	0.008	Gain	12
12	15	3	3	29294684	34177130	4882447	15	20700000	102531392	0.008	Gain	12
12	15	13	3	83001604	87884050	4882447	15	20700000	102531392	0.008	Gain	12
12	17	2	1	23880945	28657132	4776188	17	25800000	81195210	5.09	Gain	12
12	17	3	1	28657133	33433321	4776189	17	25800000	81195210	5.09	Gain	12
12	17	4	3	33433322	38209510	4776189	17	25800000	81195210	5.09	Gain	12
12	17	5	4	38209511	42985699	4776189	17	25800000	81195210	5.09	Gain	12
12	17	5	4	38209511	42985699	4776189	17	38209511	42985699	0.023	Loss	12
12	17	6	3	42985700	47761888	4776189	17	25800000	81195210	5.09	Gain	12
12	17	7	4	47761889	52538077	4776189	17	25800000	81195210	5.09	Gain	12
12	17	9	0	57314266	62090454	4776189	17	25800000	81195210	5.09	Gain	12
12	17	10	0	62090455	76419021	14328567	17	25800000	81195210	5.09	Gain	12
12	17	11	0	76419022	81195210	4776189	17	25800000	81195210	5.09	Gain	12
12	19	8	3	54201568	59128983	4927416	19	54201568	59128983	0.139	Loss	12
12	22	4	1	27984309	32648360	4664052	22	27984309	32648360	0.327	Loss	12
15	2	15	1	69485536	74448787	4963252	2	69485536	74448787	0.096	Gain	15
15	2	18	1	84375293	89338545	4963253	2	84375293	89338545	0.033	Gain	15
15	2	41	1	203493353	208456605	4963253	2	203493353	208456605	0.977	Loss	15
15	3	4	1	29703365	34653925	4950561	3	1	87900000	0.25	Gain	15
15	4	19	3	107830618	112732008	4901391	4	107830618	112732008	1.018	Gain	15
15	15	2	3	19529789	29294683	9764895	15	20700000	102531392	0.008	Gain	15
15	15	13	3	83001604	87884050	4882447	15	20700000	102531392	0.008	Gain	15
15	17	5	3	38209511	42985699	4776189	17	25800000	81195210	5.09	Gain	15
15	17	5	3	38209511	42985699	4776189	17	38209511	42985699	0.023	Loss	15
15	17	7	3	47761889	52538077	4776189	17	25800000	81195210	5.09	Gain	15
15	17	11	1	76419022	81195210	4776189	17	25800000	81195210	5.09	Gain	15
15	22	4	1	27984309	32648360	4664052	22	27984309	32648360	0.327	Loss	15
16	2	15	1	69485536	74448787	4963252	2	69485536	74448787	0.096	Gain	16
16	2	18	1	84375293	89338545	4963253	2	84375293	89338545	0.033	Gain	16
16	2	41	1	203493353	208456605	4963253	2	203493353	208456605	0.977	Loss	16
16	3	4	1	29703365	34653925	4950561	3	1	87900000	0.25	Gain	16
16	4	19	3	107830618	112732008	4901391	4	107830618	112732008	1.018	Gain	16
16	15	2	3	19529789	29294683	9764895	15	20700000	102531392	0.008	Gain	16
16	17	5	3	38209511	42985699	4776189	17	25800000	81195210	5.09	Gain	16
16	17	5	3	38209511	42985699	4776189	17	38209511	42985699	0.023	Loss	16
16	17	7	3	47761889	52538077	4776189	17	25800000	81195210	5.09	Gain	16
16	17	11	1	76419022	81195210	4776189	17	25800000	81195210	5.09	Gain	16
17	2	15	1	69485536	74448787	4963252	2	69485536	74448787	0.096	Gain	17
17	2	18	1	84375293	89338545	4963253	2	84375293	89338545	0.033	Gain	17
17	2	27	3	129044566	134007817	4963252	2	129044566	134007817	0.191	Loss	17
17	3	1	3	1	4950560	4950560	3	1	87900000	0.25	Gain	17
17	4	6	3	29408351	34309741	4901391	4	29408351	34309741	0.004	Loss	17
17	4	15	1	73520876	78422267	4901392	4	73520876	78422267	0.026	Gain	17
17	4	19	3	107830618	112732008	4901391	4	107830618	112732008	1.018	Gain	17
17	4	23	3	132337576	137238967	4901392	4	132337576	137238967	0.729	Gain	17
17	4	32	3	186252885	191154276	4901392	4	186252885	191154276	0.08	Gain	17
17	12	14	3	114021985	118979462	4957478	12	114021985	118979462	0.094	Gain	17
17	15	2	3	19529789	29294683	9764895	15	20700000	102531392	0.008	Gain	17
17	15	10	1	63471815	73236708	9764894	15	20700000	102531392	0.008	Gain	17
17	17	5	3	38209511	42985699	4776189	17	25800000	81195210	5.09	Gain	17
17	17	5	3	38209511	42985699	4776189	17	38209511	42985699	0.023	Loss	17
17	17	7	3	47761889	52538077	4776189	17	25800000	81195210	5.09	Gain	17
17	17	11	1	76419022	81195210	4776189	17	25800000	81195210	5.09	Gain	17
17	22	4	1	27984309	32648360	4664052	22	27984309	32648360	0.327	Loss	17
18	2	15	1	69485536	74448787	4963252	2	69485536	74448787	0.096	Gain	18
18	2	18	1	84375293	89338545	4963253	2	84375293	89338545	0.033	Gain	18
18	2	27	3	129044566	134007817	4963252	2	129044566	134007817	0.191	Loss	18
18	3	1	3	1	4950560	4950560	3	1	87900000	0.25	Gain	18
18	4	6	3	29408351	34309741	4901391	4	29408351	34309741	0.004	Loss	18
18	4	19	3	107830618	112732008	4901391	4	107830618	112732008	1.018	Gain	18
18	4	32	3	186252885	191154276	4901392	4	186252885	191154276	0.08	Gain	18
18	12	14	3	114021985	118979462	4957478	12	114021985	118979462	0.094	Gain	18
18	15	2	3	19529789	29294683	9764895	15	20700000	102531392	0.008	Gain	18
18	17	5	3	38209511	42985699	4776189	17	25800000	81195210	5.09	Gain	18
18	17	5	3	38209511	42985699	4776189	17	38209511	42985699	0.023	Loss	18
18	17	7	3	47761889	52538077	4776189	17	25800000	81195210	5.09	Gain	18
18	17	11	1	76419022	81195210	4776189	17	25800000	81195210	5.09	Gain	18
18	22	4	1	27984309	32648360	4664052	22	27984309	32648360	0.327	Loss	18
19	2	15	1	69485536	74448787	4963252	2	69485536	74448787	0.096	Gain	19
19	2	18	1	84375293	89338545	4963253	2	84375293	89338545	0.033	Gain	19
19	4	19	3	107830618	112732008	4901391	4	107830618	112732008	1.018	Gain	19
19	4	32	3	186252885	191154276	4901392	4	186252885	191154276	0.08	Gain	19
19	12	14	3	114021985	118979462	4957478	12	114021985	118979462	0.094	Gain	19
19	15	2	3	19529789	29294683	9764895	15	20700000	102531392	0.008	Gain	19
19	17	5	3	38209511	42985699	4776189	17	25800000	81195210	5.09	Gain	19
19	17	5	3	38209511	42985699	4776189	17	38209511	42985699	0.023	Loss	19
19	17	7	3	47761889	52538077	4776189	17	25800000	81195210	5.09	Gain	19
19	17	11	1	76419022	81195210	4776189	17	25800000	81195210	5.09	Gain	19
20	2	15	1	69485536	74448787	4963252	2	69485536	74448787	0.096	Gain	20
20	2	18	1	84375293	89338545	4963253	2	84375293	89338545	0.033	Gain	20
20	4	19	3	107830618	112732008	4901391	4	107830618	112732008	1.018	Gain	20
20	12	14	3	114021985	118979462	4957478	12	114021985	118979462	0.094	Gain	20
20	15	2	3	19529789	29294683	9764895	15	20700000	102531392	0.008	Gain	20
20	17	5	3	38209511	42985699	4776189	17	25800000	81195210	5.09	Gain	20
20	17	5	3	38209511	42985699	4776189	17	38209511	42985699	0.023	Loss	20
20	17	7	3	47761889	52538077	4776189	17	25800000	81195210	5.09	Gain	20
20	17	11	1	76419022	81195210	4776189	17	25800000	81195210	5.09	Gain	20
21	2	12	1	54595778	59559030	4963253	2	54595778	59559030	0.137	Gain	21
21	2	13	3	59559031	64522282	4963252	2	59559031	64522282	0.118	Loss	21
21	2	15	1	69485536	74448787	4963252	2	69485536	74448787	0.096	Gain	21
21	2	18	1	84375293	89338545	4963253	2	84375293	89338545	0.033	Gain	21
21	2	27	1	129044566	134007817	4963252	2	129044566	134007817	0.191	Loss	21
21	2	41	3	203493353	208456605	4963253	2	203493353	208456605	0.977	Loss	21
21	3	6	3	59406730	64357289	4950560	3	1	87900000	0.25	Gain	21
21	3	12	1	108912337	113862897	4950561	3	108912337	113862897	0.406	Loss	21
21	4	9	3	44112526	49013916	4901391	4	44112526	49013916	0.275	Gain	21
21	4	19	3	107830618	112732008	4901391	4	107830618	112732008	1.018	Gain	21
21	11	12	1	53038275	57859935	4821661	11	53038275	57859935	0.097	Gain	21
21	12	14	3	114021985	118979462	4957478	12	114021985	118979462	0.094	Gain	21
21	15	4	3	34177131	39059577	4882447	15	20700000	102531392	0.008	Gain	21
21	15	7	1	48824473	53706919	4882447	15	20700000	102531392	0.008	Gain	21
21	15	8	3	53706920	58589366	4882447	15	20700000	102531392	0.008	Gain	21
21	15	9	3	58589367	63471814	4882448	15	20700000	102531392	0.008	Gain	21
21	15	15	1	97648945	102531392	4882448	15	20700000	102531392	0.008	Gain	21
21	17	2	3	23880945	28657132	4776188	17	25800000	81195210	5.09	Gain	21
21	17	3	1	28657133	33433321	4776189	17	25800000	81195210	5.09	Gain	21
21	17	4	1	33433322	38209510	4776189	17	25800000	81195210	5.09	Gain	21
21	17	7	1	47761889	52538077	4776189	17	25800000	81195210	5.09	Gain	21
21	17	11	1	76419022	81195210	4776189	17	25800000	81195210	5.09	Gain	21
21	18	10	3	63437765	68317592	4879828	18	63437765	68317592	0.103	Gain	21
21	19	8	1	54201568	59128983	4927416	19	54201568	59128983	0.139	Loss	21
22	2	13	3	59559031	64522282	4963252	2	59559031	64522282	0.118	Loss	22
22	2	41	3	203493353	208456605	4963253	2	203493353	208456605	0.977	Loss	22
22	3	12	1	108912337	113862897	4950561	3	108912337	113862897	0.406	Loss	22
22	4	19	3	107830618	112732008	4901391	4	107830618	112732008	1.018	Gain	22
22	11	12	1	53038275	57859935	4821661	11	53038275	57859935	0.097	Gain	22
22	12	14	3	114021985	118979462	4957478	12	114021985	118979462	0.094	Gain	22
22	17	2	3	23880945	28657132	4776188	17	25800000	81195210	5.09	Gain	22
22	17	11	1	76419022	81195210	4776189	17	25800000	81195210	5.09	Gain	22
22	18	10	3	63437765	68317592	4879828	18	63437765	68317592	0.103	Gain	22
23	2	13	3	59559031	64522282	4963252	2	59559031	64522282	0.118	Loss	23
23	2	37	3	183640343	188603595	4963253	2	183640343	188603595	0.343	Gain	23
23	2	41	3	203493353	208456605	4963253	2	203493353	208456605	0.977	Loss	23
23	3	12	1	108912337	113862897	4950561	3	108912337	113862897	0.406	Loss	23
23	4	1	3	1	4901391	4901391	4	1	4901391	0.515	Gain	23
23	4	6	3	29408351	34309741	4901391	4	29408351	34309741	0.004	Loss	23
23	4	19	3	107830618	112732008	4901391	4	107830618	112732008	1.018	Gain	23
23	11	12	1	53038275	57859935	4821661	11	53038275	57859935	0.097	Gain	23
23	12	14	3	114021985	118979462	4957478	12	114021985	118979462	0.094	Gain	23
23	17	2	3	23880945	28657132	4776188	17	25800000	81195210	5.09	Gain	23
23	17	11	1	76419022	81195210	4776189	17	25800000	81195210	5.09	Gain	23
23	18	10	3	63437765	68317592	4879828	18	63437765	68317592	0.103	Gain	23
24	2	13	3	59559031	64522282	4963252	2	59559031	64522282	0.118	Loss	24
24	2	37	3	183640343	188603595	4963253	2	183640343	188603595	0.343	Gain	24
24	2	41	3	203493353	208456605	4963253	2	203493353	208456605	0.977	Loss	24
24	3	12	1	108912337	113862897	4950561	3	108912337	113862897	0.406	Loss	24
24	4	1	3	1	4901391	4901391	4	1	4901391	0.515	Gain	24
24	4	6	3	29408351	34309741	4901391	4	29408351	34309741	0.004	Loss	24
24	4	9	3	44112526	49013916	4901391	4	44112526	49013916	0.275	Gain	24
24	4	19	3	107830618	112732008	4901391	4	107830618	112732008	1.018	Gain	24
24	11	12	1	53038275	57859935	4821661	11	53038275	57859935	0.097	Gain	24
24	12	14	3	114021985	118979462	4957478	12	114021985	118979462	0.094	Gain	24
24	15	2	0	19529789	29294683	9764895	15	20700000	102531392	0.008	Gain	24
24	15	3	1	29294684	34177130	4882447	15	20700000	102531392	0.008	Gain	24
24	15	5	1	39059578	43942025	4882448	15	20700000	102531392	0.008	Gain	24
24	15	7	1	48824473	53706919	4882447	15	20700000	102531392	0.008	Gain	24
24	15	9	1	58589367	63471814	4882448	15	20700000	102531392	0.008	Gain	24
24	15	10	0	63471815	73236708	9764894	15	20700000	102531392	0.008	Gain	24
24	15	11	1	73236709	78119155	4882447	15	20700000	102531392	0.008	Gain	24
24	15	12	0	78119156	83001603	4882448	15	20700000	102531392	0.008	Gain	24
24	15	13	0	83001604	87884050	4882447	15	20700000	102531392	0.008	Gain	24
24	15	14	0	87884051	97648944	9764894	15	20700000	102531392	0.008	Gain	24
24	17	2	3	23880945	28657132	4776188	17	25800000	81195210	5.09	Gain	24
24	17	11	1	76419022	81195210	4776189	17	25800000	81195210	5.09	Gain	24
24	18	3	3	19519313	24399140	4879828	18	19519313	24399140	0.136	Gain	24
24	18	10	3	63437765	68317592	4879828	18	63437765	68317592	0.103	Gain	24
25	4	19	3	107830618	112732008	4901391	4	107830618	112732008	1.018	Gain	25
25	12	14	3	114021985	118979462	4957478	12	114021985	118979462	0.094	Gain	25
25	17	11	1	76419022	81195210	4776189	17	25800000	81195210	5.09	Gain	25

## Sheet: P51_overlap_ predictive_region
sample	chromosome	index	cn	start	end	size	chr_predictive_region	start_predictive_region	end_predictive_region	cv	type	node in the tree
1	2	12	3	54595778	59559030	4963253	2	54595778	59559030	0.137	Gain	1
1	2	17	3	84375293	89338545	4963253	2	84375293	89338545	0.033	Gain	1
1	3	1	3	1	4950560	4950560	3	1	87900000	0.25	Gain	1
1	3	4	1	59406730	64357289	4950560	3	1	87900000	0.25	Gain	1
1	4	1	3	1	4901391	4901391	4	1	4901391	0.515	Gain	1
1	4	7	3	29408351	34309741	4901391	4	29408351	34309741	0.004	Loss	1
1	4	10	1	44112526	49013916	4901391	4	44112526	49013916	0.275	Gain	1
1	11	16	3	106076549	110898209	4821661	11	106076549	110898209	21.083	Loss	1
1	15	2	3	19529789	29294683	9764895	15	20700000	102531392	0.008	Gain	1
1	15	5	1	53706920	58589366	4882447	15	20700000	102531392	0.008	Gain	1
1	17	1	3	28657133	33433321	4776189	17	25800000	81195210	5.09	Gain	1
1	18	2	1	19519313	24399140	4879828	18	19519313	24399140	0.136	Gain	1
2	2	13	1	59559031	64522282	4963252	2	59559031	64522282	0.118	Loss	2
2	2	15	1	69485536	74448787	4963252	2	69485536	74448787	0.096	Gain	2
2	3	1	3	1	4950560	4950560	3	1	87900000	0.25	Gain	2
2	4	1	3	1	4901391	4901391	4	1	4901391	0.515	Gain	2
2	4	10	1	44112526	49013916	4901391	4	44112526	49013916	0.275	Gain	2
2	15	2	3	19529789	29294683	9764895	15	20700000	102531392	0.008	Gain	2
2	15	5	1	53706920	58589366	4882447	15	20700000	102531392	0.008	Gain	2
2	17	1	3	28657133	33433321	4776189	17	25800000	81195210	5.09	Gain	2
2	17	5	3	52538078	57314265	4776188	17	25800000	81195210	5.09	Gain	2
2	19	9	3	54201568	59128983	4927416	19	54201568	59128983	0.139	Loss	2
2	22	5	1	27984309	32648360	4664052	22	27984309	32648360	0.327	Loss	2
3	2	15	1	69485536	74448787	4963252	2	69485536	74448787	0.096	Gain	3
3	2	17	3	84375293	89338545	4963253	2	84375293	89338545	0.033	Gain	3
3	3	1	3	1	4950560	4950560	3	1	87900000	0.25	Gain	3
3	4	1	3	1	4901391	4901391	4	1	4901391	0.515	Gain	3
3	4	7	3	29408351	34309741	4901391	4	29408351	34309741	0.004	Loss	3
3	4	10	0	44112526	49013916	4901391	4	44112526	49013916	0.275	Gain	3
3	11	9	1	53038275	57859935	4821661	11	53038275	57859935	0.097	Gain	3
3	11	16	3	106076549	110898209	4821661	11	106076549	110898209	21.083	Loss	3
3	15	2	3	19529789	29294683	9764895	15	20700000	102531392	0.008	Gain	3
3	15	5	1	53706920	58589366	4882447	15	20700000	102531392	0.008	Gain	3
3	17	1	3	28657133	33433321	4776189	17	25800000	81195210	5.09	Gain	3
3	17	5	3	52538078	57314265	4776188	17	25800000	81195210	5.09	Gain	3
4	2	13	1	59559031	64522282	4963252	2	59559031	64522282	0.118	Loss	4
4	3	1	3	1	4950560	4950560	3	1	87900000	0.25	Gain	4
4	3	4	1	59406730	64357289	4950560	3	1	87900000	0.25	Gain	4
4	4	1	3	1	4901391	4901391	4	1	4901391	0.515	Gain	4
4	4	10	0	44112526	49013916	4901391	4	44112526	49013916	0.275	Gain	4
4	11	9	1	53038275	57859935	4821661	11	53038275	57859935	0.097	Gain	4
4	11	16	3	106076549	110898209	4821661	11	106076549	110898209	21.083	Loss	4
4	15	5	1	53706920	58589366	4882447	15	20700000	102531392	0.008	Gain	4
4	17	1	3	28657133	33433321	4776189	17	25800000	81195210	5.09	Gain	4
4	17	7	3	76419022	81195210	4776189	17	25800000	81195210	5.09	Gain	4
4	19	9	3	54201568	59128983	4927416	19	54201568	59128983	0.139	Loss	4
4	22	5	1	27984309	32648360	4664052	22	27984309	32648360	0.327	Loss	4
5	2	13	1	59559031	64522282	4963252	2	59559031	64522282	0.118	Loss	5
5	2	17	3	84375293	89338545	4963253	2	84375293	89338545	0.033	Gain	5
5	3	1	3	1	4950560	4950560	3	1	87900000	0.25	Gain	5
5	3	4	1	59406730	64357289	4950560	3	1	87900000	0.25	Gain	5
5	4	10	1	44112526	49013916	4901391	4	44112526	49013916	0.275	Gain	5
5	11	9	1	53038275	57859935	4821661	11	53038275	57859935	0.097	Gain	5
5	11	16	3	106076549	110898209	4821661	11	106076549	110898209	21.083	Loss	5
5	15	2	3	19529789	29294683	9764895	15	20700000	102531392	0.008	Gain	5
5	15	5	1	53706920	58589366	4882447	15	20700000	102531392	0.008	Gain	5
5	17	1	3	28657133	33433321	4776189	17	25800000	81195210	5.09	Gain	5
5	19	9	3	54201568	59128983	4927416	19	54201568	59128983	0.139	Loss	5
6	2	7	3	29779516	34742767	4963252	2	29779516	34742767	0.593	Loss	6
6	2	17	3	84375293	89338545	4963253	2	84375293	89338545	0.033	Gain	6
6	2	18	3	89338546	94301797	4963252	2	89338546	94301797	0.879	Loss	6
6	3	1	3	1	4950560	4950560	3	1	87900000	0.25	Gain	6
6	3	4	1	59406730	64357289	4950560	3	1	87900000	0.25	Gain	6
6	4	1	4	1	4901391	4901391	4	1	4901391	0.515	Gain	6
6	4	10	0	44112526	49013916	4901391	4	44112526	49013916	0.275	Gain	6
6	11	16	3	106076549	110898209	4821661	11	106076549	110898209	21.083	Loss	6
6	15	2	3	19529789	29294683	9764895	15	20700000	102531392	0.008	Gain	6
6	17	1	3	28657133	33433321	4776189	17	25800000	81195210	5.09	Gain	6
6	17	5	3	52538078	57314265	4776188	17	25800000	81195210	5.09	Gain	6
7	2	7	3	29779516	34742767	4963252	2	29779516	34742767	0.593	Loss	7
7	2	25	3	129044566	134007817	4963252	2	129044566	134007817	0.191	Loss	7
7	3	1	3	1	4950560	4950560	3	1	87900000	0.25	Gain	7
7	4	1	3	1	4901391	4901391	4	1	4901391	0.515	Gain	7
7	4	7	3	29408351	34309741	4901391	4	29408351	34309741	0.004	Loss	7
7	4	10	0	44112526	49013916	4901391	4	44112526	49013916	0.275	Gain	7
7	4	19	3	132337576	137238967	4901392	4	132337576	137238967	0.729	Gain	7
7	11	16	3	106076549	110898209	4821661	11	106076549	110898209	21.083	Loss	7
7	15	2	3	19529789	29294683	9764895	15	20700000	102531392	0.008	Gain	7
7	15	5	1	53706920	58589366	4882447	15	20700000	102531392	0.008	Gain	7
7	17	1	3	28657133	33433321	4776189	17	25800000	81195210	5.09	Gain	7
7	17	4	3	47761889	52538077	4776189	17	25800000	81195210	5.09	Gain	7
8	2	15	1	69485536	74448787	4963252	2	69485536	74448787	0.096	Gain	8
8	2	17	3	84375293	89338545	4963253	2	84375293	89338545	0.033	Gain	8
8	2	25	1	129044566	134007817	4963252	2	129044566	134007817	0.191	Loss	8
8	3	1	3	1	4950560	4950560	3	1	87900000	0.25	Gain	8
8	3	2	1	49505608	54456168	4950561	3	1	87900000	0.25	Gain	8
8	3	5	3	64357290	69307850	4950561	3	1	87900000	0.25	Gain	8
8	4	17	1	107830618	112732008	4901391	4	107830618	112732008	1.018	Gain	8
8	11	16	3	106076549	110898209	4821661	11	106076549	110898209	21.083	Loss	8
8	12	11	1	114021985	123936939	9914955	12	114021985	118979462	0.094	Gain	8
8	15	5	1	53706920	58589366	4882447	15	20700000	102531392	0.008	Gain	8
8	15	6	3	92766498	97648944	4882447	15	20700000	102531392	0.008	Gain	8
8	17	1	3	28657133	33433321	4776189	17	25800000	81195210	5.09	Gain	8
8	17	3	1	42985700	47761888	4776189	17	25800000	81195210	5.09	Gain	8
8	17	4	1	47761889	52538077	4776189	17	25800000	81195210	5.09	Gain	8
8	17	6	1	57314266	62090454	4776189	17	25800000	81195210	5.09	Gain	8
8	17	7	3	76419022	81195210	4776189	17	25800000	81195210	5.09	Gain	8
8	19	9	3	54201568	59128983	4927416	19	54201568	59128983	0.139	Loss	8
9	2	15	1	69485536	74448787	4963252	2	69485536	74448787	0.096	Gain	9
9	2	25	1	129044566	134007817	4963252	2	129044566	134007817	0.191	Loss	9
9	3	4	1	59406730	64357289	4950560	3	1	87900000	0.25	Gain	9
9	4	1	3	1	4901391	4901391	4	1	4901391	0.515	Gain	9
9	4	10	1	44112526	49013916	4901391	4	44112526	49013916	0.275	Gain	9
9	4	17	1	107830618	112732008	4901391	4	107830618	112732008	1.018	Gain	9
9	11	9	1	53038275	57859935	4821661	11	53038275	57859935	0.097	Gain	9
9	11	16	3	106076549	110898209	4821661	11	106076549	110898209	21.083	Loss	9
9	12	11	1	114021985	123936939	9914955	12	114021985	118979462	0.094	Gain	9
9	15	4	3	48824473	53706919	4882447	15	20700000	102531392	0.008	Gain	9
9	17	1	3	28657133	33433321	4776189	17	25800000	81195210	5.09	Gain	9
9	17	7	3	76419022	81195210	4776189	17	25800000	81195210	5.09	Gain	9
10	2	12	1	54595778	59559030	4963253	2	54595778	59559030	0.137	Gain	10
10	2	13	1	59559031	64522282	4963252	2	59559031	64522282	0.118	Loss	10
10	3	1	3	1	4950560	4950560	3	1	87900000	0.25	Gain	10
10	3	3	1	54456169	59406729	4950561	3	1	87900000	0.25	Gain	10
10	3	4	1	59406730	64357289	4950560	3	1	87900000	0.25	Gain	10
10	3	5	3	64357290	69307850	4950561	3	1	87900000	0.25	Gain	10
10	4	1	3	1	4901391	4901391	4	1	4901391	0.515	Gain	10
10	4	10	1	44112526	49013916	4901391	4	44112526	49013916	0.275	Gain	10
10	11	9	1	53038275	57859935	4821661	11	53038275	57859935	0.097	Gain	10
10	11	16	3	106076549	110898209	4821661	11	106076549	110898209	21.083	Loss	10
10	12	11	1	114021985	123936939	9914955	12	114021985	118979462	0.094	Gain	10
10	15	5	1	53706920	58589366	4882447	15	20700000	102531392	0.008	Gain	10
10	17	1	3	28657133	33433321	4776189	17	25800000	81195210	5.09	Gain	10
10	17	7	3	76419022	81195210	4776189	17	25800000	81195210	5.09	Gain	10
10	19	9	3	54201568	59128983	4927416	19	54201568	59128983	0.139	Loss	10
11	2	7	3	29779516	34742767	4963252	2	29779516	34742767	0.593	Loss	11
11	2	13	1	59559031	64522282	4963252	2	59559031	64522282	0.118	Loss	11
11	2	25	3	129044566	134007817	4963252	2	129044566	134007817	0.191	Loss	11
11	3	1	3	1	4950560	4950560	3	1	87900000	0.25	Gain	11
11	11	9	1	53038275	57859935	4821661	11	53038275	57859935	0.097	Gain	11
11	15	2	3	19529789	29294683	9764895	15	20700000	102531392	0.008	Gain	11
11	15	3	1	39059578	43942025	4882448	15	20700000	102531392	0.008	Gain	11
11	17	4	3	47761889	52538077	4776189	17	25800000	81195210	5.09	Gain	11
11	22	5	1	27984309	32648360	4664052	22	27984309	32648360	0.327	Loss	11
12	2	13	1	59559031	64522282	4963252	2	59559031	64522282	0.118	Loss	12
12	2	15	1	69485536	74448787	4963252	2	69485536	74448787	0.096	Gain	12
12	2	17	3	84375293	89338545	4963253	2	84375293	89338545	0.033	Gain	12
12	3	1	3	1	4950560	4950560	3	1	87900000	0.25	Gain	12
12	3	4	1	59406730	64357289	4950560	3	1	87900000	0.25	Gain	12
12	4	14	1	73520876	78422267	4901392	4	73520876	78422267	0.026	Gain	12
12	15	2	3	19529789	29294683	9764895	15	20700000	102531392	0.008	Gain	12
12	15	3	1	39059578	43942025	4882448	15	20700000	102531392	0.008	Gain	12
12	17	1	3	28657133	33433321	4776189	17	25800000	81195210	5.09	Gain	12
12	17	4	3	47761889	52538077	4776189	17	25800000	81195210	5.09	Gain	12
12	17	7	3	76419022	81195210	4776189	17	25800000	81195210	5.09	Gain	12
12	22	5	1	27984309	32648360	4664052	22	27984309	32648360	0.327	Loss	12
13	2	13	1	59559031	64522282	4963252	2	59559031	64522282	0.118	Loss	13
13	2	15	0	69485536	74448787	4963252	2	69485536	74448787	0.096	Gain	13
13	2	17	3	84375293	89338545	4963253	2	84375293	89338545	0.033	Gain	13
13	3	1	3	1	4950560	4950560	3	1	87900000	0.25	Gain	13
13	3	4	1	59406730	64357289	4950560	3	1	87900000	0.25	Gain	13
13	4	1	3	1	4901391	4901391	4	1	4901391	0.515	Gain	13
13	4	7	3	29408351	34309741	4901391	4	29408351	34309741	0.004	Loss	13
13	4	10	0	44112526	49013916	4901391	4	44112526	49013916	0.275	Gain	13
13	4	14	1	73520876	78422267	4901392	4	73520876	78422267	0.026	Gain	13
13	4	23	3	171548710	176450100	4901391	4	171548710	176450100	0.194	Gain	13
13	11	16	3	106076549	110898209	4821661	11	106076549	110898209	21.083	Loss	13
13	15	2	3	19529789	29294683	9764895	15	20700000	102531392	0.008	Gain	13
13	17	5	3	52538078	57314265	4776188	17	25800000	81195210	5.09	Gain	13
14	2	12	1	54595778	59559030	4963253	2	54595778	59559030	0.137	Gain	14
14	2	13	1	59559031	64522282	4963252	2	59559031	64522282	0.118	Loss	14
14	2	15	1	69485536	74448787	4963252	2	69485536	74448787	0.096	Gain	14
14	2	17	3	84375293	89338545	4963253	2	84375293	89338545	0.033	Gain	14
14	2	25	1	129044566	134007817	4963252	2	129044566	134007817	0.191	Loss	14
14	3	1	3	1	4950560	4950560	3	1	87900000	0.25	Gain	14
14	3	4	1	59406730	64357289	4950560	3	1	87900000	0.25	Gain	14
14	4	1	4	1	4901391	4901391	4	1	4901391	0.515	Gain	14
14	4	7	3	29408351	34309741	4901391	4	29408351	34309741	0.004	Loss	14
14	4	10	0	44112526	49013916	4901391	4	44112526	49013916	0.275	Gain	14
14	4	17	1	107830618	112732008	4901391	4	107830618	112732008	1.018	Gain	14
14	17	1	3	28657133	33433321	4776189	17	25800000	81195210	5.09	Gain	14
14	17	2	1	38209511	42985699	4776189	17	25800000	81195210	5.09	Gain	14
14	17	2	1	38209511	42985699	4776189	17	38209511	42985699	0.023	Loss	14
14	17	4	3	47761889	52538077	4776189	17	25800000	81195210	5.09	Gain	14
15	2	15	1	69485536	74448787	4963252	2	69485536	74448787	0.096	Gain	15
15	3	1	3	1	4950560	4950560	3	1	87900000	0.25	Gain	15
15	3	4	1	59406730	64357289	4950560	3	1	87900000	0.25	Gain	15
15	4	1	4	1	4901391	4901391	4	1	4901391	0.515	Gain	15
15	4	7	3	29408351	34309741	4901391	4	29408351	34309741	0.004	Loss	15
15	4	10	0	44112526	49013916	4901391	4	44112526	49013916	0.275	Gain	15
15	11	9	1	53038275	57859935	4821661	11	53038275	57859935	0.097	Gain	15
15	11	16	3	106076549	110898209	4821661	11	106076549	110898209	21.083	Loss	15
15	15	4	3	48824473	53706919	4882447	15	20700000	102531392	0.008	Gain	15
15	17	1	3	28657133	33433321	4776189	17	25800000	81195210	5.09	Gain	15
15	17	5	3	52538078	57314265	4776188	17	25800000	81195210	5.09	Gain	15
15	17	7	3	76419022	81195210	4776189	17	25800000	81195210	5.09	Gain	15
18	2	15	1	69485536	74448787	4963252	2	69485536	74448787	0.096	Gain	18
18	2	25	1	129044566	134007817	4963252	2	129044566	134007817	0.191	Loss	18
18	3	1	3	1	4950560	4950560	3	1	87900000	0.25	Gain	18
18	3	4	1	59406730	64357289	4950560	3	1	87900000	0.25	Gain	18
18	4	1	3	1	4901391	4901391	4	1	4901391	0.515	Gain	18
18	4	10	1	44112526	49013916	4901391	4	44112526	49013916	0.275	Gain	18
18	4	17	1	107830618	112732008	4901391	4	107830618	112732008	1.018	Gain	18
18	11	9	1	53038275	57859935	4821661	11	53038275	57859935	0.097	Gain	18
18	11	16	3	106076549	110898209	4821661	11	106076549	110898209	21.083	Loss	18
18	12	11	1	114021985	123936939	9914955	12	114021985	118979462	0.094	Gain	18
18	15	5	1	53706920	58589366	4882447	15	20700000	102531392	0.008	Gain	18
18	17	1	3	28657133	33433321	4776189	17	25800000	81195210	5.09	Gain	18
18	17	7	3	76419022	81195210	4776189	17	25800000	81195210	5.09	Gain	18
18	19	9	3	54201568	59128983	4927416	19	54201568	59128983	0.139	Loss	18
19	2	13	1	59559031	64522282	4963252	2	59559031	64522282	0.118	Loss	19
19	3	1	3	1	4950560	4950560	3	1	87900000	0.25	Gain	19
19	3	4	1	59406730	64357289	4950560	3	1	87900000	0.25	Gain	19
19	4	1	3	1	4901391	4901391	4	1	4901391	0.515	Gain	19
19	4	10	1	44112526	49013916	4901391	4	44112526	49013916	0.275	Gain	19
19	11	9	1	53038275	57859935	4821661	11	53038275	57859935	0.097	Gain	19
19	11	16	3	106076549	110898209	4821661	11	106076549	110898209	21.083	Loss	19
19	12	11	1	114021985	123936939	9914955	12	114021985	118979462	0.094	Gain	19
19	15	5	1	53706920	58589366	4882447	15	20700000	102531392	0.008	Gain	19
19	17	1	3	28657133	33433321	4776189	17	25800000	81195210	5.09	Gain	19
19	17	7	3	76419022	81195210	4776189	17	25800000	81195210	5.09	Gain	19
19	19	9	3	54201568	59128983	4927416	19	54201568	59128983	0.139	Loss	19
20	2	13	1	59559031	64522282	4963252	2	59559031	64522282	0.118	Loss	20
20	3	1	3	1	4950560	4950560	3	1	87900000	0.25	Gain	20
20	3	4	1	59406730	64357289	4950560	3	1	87900000	0.25	Gain	20
20	4	1	3	1	4901391	4901391	4	1	4901391	0.515	Gain	20
20	4	10	1	44112526	49013916	4901391	4	44112526	49013916	0.275	Gain	20
20	11	9	1	53038275	57859935	4821661	11	53038275	57859935	0.097	Gain	20
20	11	16	3	106076549	110898209	4821661	11	106076549	110898209	21.083	Loss	20
20	15	5	1	53706920	58589366	4882447	15	20700000	102531392	0.008	Gain	20
20	17	1	3	28657133	33433321	4776189	17	25800000	81195210	5.09	Gain	20
20	17	7	3	76419022	81195210	4776189	17	25800000	81195210	5.09	Gain	20
20	19	9	3	54201568	59128983	4927416	19	54201568	59128983	0.139	Loss	20
21	2	13	1	59559031	64522282	4963252	2	59559031	64522282	0.118	Loss	21
21	2	17	3	84375293	89338545	4963253	2	84375293	89338545	0.033	Gain	21
21	3	1	3	1	4950560	4950560	3	1	87900000	0.25	Gain	21
21	3	4	1	59406730	64357289	4950560	3	1	87900000	0.25	Gain	21
21	4	1	3	1	4901391	4901391	4	1	4901391	0.515	Gain	21
21	4	10	1	44112526	49013916	4901391	4	44112526	49013916	0.275	Gain	21
21	11	9	1	53038275	57859935	4821661	11	53038275	57859935	0.097	Gain	21
21	11	16	3	106076549	110898209	4821661	11	106076549	110898209	21.083	Loss	21
21	15	2	3	19529789	29294683	9764895	15	20700000	102531392	0.008	Gain	21
21	15	5	1	53706920	58589366	4882447	15	20700000	102531392	0.008	Gain	21
21	17	1	3	28657133	33433321	4776189	17	25800000	81195210	5.09	Gain	21
21	19	9	3	54201568	59128983	4927416	19	54201568	59128983	0.139	Loss	21
22	2	13	1	59559031	64522282	4963252	2	59559031	64522282	0.118	Loss	22
22	2	17	3	84375293	89338545	4963253	2	84375293	89338545	0.033	Gain	22
22	3	1	3	1	4950560	4950560	3	1	87900000	0.25	Gain	22
22	3	4	1	59406730	64357289	4950560	3	1	87900000	0.25	Gain	22
22	4	1	3	1	4901391	4901391	4	1	4901391	0.515	Gain	22
22	4	10	1	44112526	49013916	4901391	4	44112526	49013916	0.275	Gain	22
22	11	16	3	106076549	110898209	4821661	11	106076549	110898209	21.083	Loss	22
22	15	2	3	19529789	29294683	9764895	15	20700000	102531392	0.008	Gain	22
22	15	5	1	53706920	58589366	4882447	15	20700000	102531392	0.008	Gain	22
22	17	1	3	28657133	33433321	4776189	17	25800000	81195210	5.09	Gain	22
23	2	13	1	59559031	64522282	4963252	2	59559031	64522282	0.118	Loss	23
23	2	17	3	84375293	89338545	4963253	2	84375293	89338545	0.033	Gain	23
23	3	1	3	1	4950560	4950560	3	1	87900000	0.25	Gain	23
23	4	1	3	1	4901391	4901391	4	1	4901391	0.515	Gain	23
23	4	10	1	44112526	49013916	4901391	4	44112526	49013916	0.275	Gain	23
23	11	16	3	106076549	110898209	4821661	11	106076549	110898209	21.083	Loss	23
23	15	2	3	19529789	29294683	9764895	15	20700000	102531392	0.008	Gain	23
23	15	5	1	53706920	58589366	4882447	15	20700000	102531392	0.008	Gain	23
23	17	1	3	28657133	33433321	4776189	17	25800000	81195210	5.09	Gain	23
23	17	5	3	52538078	57314265	4776188	17	25800000	81195210	5.09	Gain	23
24	2	13	1	59559031	64522282	4963252	2	59559031	64522282	0.118	Loss	24
24	2	15	1	69485536	74448787	4963252	2	69485536	74448787	0.096	Gain	24
24	2	17	3	84375293	89338545	4963253	2	84375293	89338545	0.033	Gain	24
24	3	1	3	1	4950560	4950560	3	1	87900000	0.25	Gain	24
24	3	4	1	59406730	64357289	4950560	3	1	87900000	0.25	Gain	24
24	4	1	3	1	4901391	4901391	4	1	4901391	0.515	Gain	24
24	4	7	3	29408351	34309741	4901391	4	29408351	34309741	0.004	Loss	24
24	4	10	0	44112526	49013916	4901391	4	44112526	49013916	0.275	Gain	24
24	11	16	3	106076549	110898209	4821661	11	106076549	110898209	21.083	Loss	24
24	15	2	3	19529789	29294683	9764895	15	20700000	102531392	0.008	Gain	24
24	17	1	3	28657133	33433321	4776189	17	25800000	81195210	5.09	Gain	24
25	2	13	1	59559031	64522282	4963252	2	59559031	64522282	0.118	Loss	25
25	2	17	3	84375293	89338545	4963253	2	84375293	89338545	0.033	Gain	25
25	3	1	3	1	4950560	4950560	3	1	87900000	0.25	Gain	25
25	3	4	1	59406730	64357289	4950560	3	1	87900000	0.25	Gain	25
25	15	2	3	19529789	29294683	9764895	15	20700000	102531392	0.008	Gain	25
25	15	3	1	39059578	43942025	4882448	15	20700000	102531392	0.008	Gain	25
25	17	1	3	28657133	33433321	4776189	17	25800000	81195210	5.09	Gain	25
25	17	4	3	47761889	52538077	4776189	17	25800000	81195210	5.09	Gain	25
25	22	5	1	27984309	32648360	4664052	22	27984309	32648360	0.327	Loss	25
26	2	13	1	59559031	64522282	4963252	2	59559031	64522282	0.118	Loss	26
26	2	15	1	69485536	74448787	4963252	2	69485536	74448787	0.096	Gain	26
26	2	17	3	84375293	89338545	4963253	2	84375293	89338545	0.033	Gain	26
26	3	1	3	1	4950560	4950560	3	1	87900000	0.25	Gain	26
26	3	4	1	59406730	64357289	4950560	3	1	87900000	0.25	Gain	26
26	4	1	3	1	4901391	4901391	4	1	4901391	0.515	Gain	26
26	4	7	3	29408351	34309741	4901391	4	29408351	34309741	0.004	Loss	26
26	4	10	0	44112526	49013916	4901391	4	44112526	49013916	0.275	Gain	26
26	11	16	3	106076549	110898209	4821661	11	106076549	110898209	21.083	Loss	26
26	15	2	3	19529789	29294683	9764895	15	20700000	102531392	0.008	Gain	26
26	17	1	3	28657133	33433321	4776189	17	25800000	81195210	5.09	Gain	26
27	2	13	1	59559031	64522282	4963252	2	59559031	64522282	0.118	Loss	27
27	2	17	3	84375293	89338545	4963253	2	84375293	89338545	0.033	Gain	27
27	3	1	3	1	4950560	4950560	3	1	87900000	0.25	Gain	27
27	3	4	1	59406730	64357289	4950560	3	1	87900000	0.25	Gain	27
27	4	1	3	1	4901391	4901391	4	1	4901391	0.515	Gain	27
27	4	10	1	44112526	49013916	4901391	4	44112526	49013916	0.275	Gain	27
27	11	16	3	106076549	110898209	4821661	11	106076549	110898209	21.083	Loss	27
27	15	2	3	19529789	29294683	9764895	15	20700000	102531392	0.008	Gain	27
27	17	1	3	28657133	33433321	4776189	17	25800000	81195210	5.09	Gain	27
28	2	17	3	84375293	89338545	4963253	2	84375293	89338545	0.033	Gain	28
28	3	1	3	1	4950560	4950560	3	1	87900000	0.25	Gain	28
28	4	1	3	1	4901391	4901391	4	1	4901391	0.515	Gain	28
28	4	7	3	29408351	34309741	4901391	4	29408351	34309741	0.004	Loss	28
28	4	10	0	44112526	49013916	4901391	4	44112526	49013916	0.275	Gain	28
28	11	16	3	106076549	110898209	4821661	11	106076549	110898209	21.083	Loss	28
28	15	2	3	19529789	29294683	9764895	15	20700000	102531392	0.008	Gain	28
28	15	5	1	53706920	58589366	4882447	15	20700000	102531392	0.008	Gain	28
28	17	1	3	28657133	33433321	4776189	17	25800000	81195210	5.09	Gain	28
28	17	5	3	52538078	57314265	4776188	17	25800000	81195210	5.09	Gain	28
29	2	17	3	84375293	89338545	4963253	2	84375293	89338545	0.033	Gain	29
29	3	1	3	1	4950560	4950560	3	1	87900000	0.25	Gain	29
29	4	1	3	1	4901391	4901391	4	1	4901391	0.515	Gain	29
29	4	10	0	44112526	49013916	4901391	4	44112526	49013916	0.275	Gain	29
29	11	16	3	106076549	110898209	4821661	11	106076549	110898209	21.083	Loss	29
29	15	2	3	19529789	29294683	9764895	15	20700000	102531392	0.008	Gain	29
29	15	5	1	53706920	58589366	4882447	15	20700000	102531392	0.008	Gain	29
29	17	1	3	28657133	33433321	4776189	17	25800000	81195210	5.09	Gain	29
29	17	5	3	52538078	57314265	4776188	17	25800000	81195210	5.09	Gain	29
30	2	13	1	59559031	64522282	4963252	2	59559031	64522282	0.118	Loss	30
30	2	17	3	84375293	89338545	4963253	2	84375293	89338545	0.033	Gain	30
30	3	1	3	1	4950560	4950560	3	1	87900000	0.25	Gain	30
30	3	4	1	59406730	64357289	4950560	3	1	87900000	0.25	Gain	30
30	4	1	3	1	4901391	4901391	4	1	4901391	0.515	Gain	30
30	4	10	1	44112526	49013916	4901391	4	44112526	49013916	0.275	Gain	30
30	11	16	3	106076549	110898209	4821661	11	106076549	110898209	21.083	Loss	30
30	15	2	3	19529789	29294683	9764895	15	20700000	102531392	0.008	Gain	30
30	15	5	1	53706920	58589366	4882447	15	20700000	102531392	0.008	Gain	30
30	17	1	3	28657133	33433321	4776189	17	25800000	81195210	5.09	Gain	30
31	2	13	1	59559031	64522282	4963252	2	59559031	64522282	0.118	Loss	31
31	2	17	3	84375293	89338545	4963253	2	84375293	89338545	0.033	Gain	31
31	3	1	3	1	4950560	4950560	3	1	87900000	0.25	Gain	31
31	3	4	1	59406730	64357289	4950560	3	1	87900000	0.25	Gain	31
31	15	2	3	19529789	29294683	9764895	15	20700000	102531392	0.008	Gain	31
31	17	1	3	28657133	33433321	4776189	17	25800000	81195210	5.09	Gain	31
