# Supplementary material for: CNETML: maximum likelihood inference of phylogeny from copy number profiles of multiple samples
Source: Genome Biol. 2023 Jun 20;24:144. doi: 10.1186/s13059-023-02983-0 (PMC10283241; doi:10.1186/s13059-023-02983-0)
Supplement: Supplementary file 3 — Additional file 3: Table S7. The complete list of the sampled cells together with their groups and colours as those in the trees reconstructed by CNETML in Additional file 1: Fig. S20 and S21 for two breast cancer patients. The cells which are not assigned to the same group in the trees reconstructed by both the other two methods are highlighted in yellow. The cells which are not assigned to the same group in the tree reconstructed by MEDICC2 alone are highlighted in blue. [file 13059_2023_2983_MOESM3_ESM.xlsx]

## Sheet: TN1
cell	group	colour
4_S2_C190	1	grey
2_S2_C192	1	grey
S2_C170	1	grey
3_S3_C280	1	grey
2_S3_C380	1	grey
4_S2_C243	1	grey
3_S3_C301	1	grey
3_S2_C161	1	grey
S2_C220	1	grey
S3_C371	1	grey
3_S3_C383	1	grey
2_S2_C172	1	grey
3_S3_C356	1	grey
2_S1_C51	1	grey
3_S3_C361	1	grey
3_S2_C151	1	grey
2_S3_C347	1	grey
3_S2_C156	1	grey
3_S2_C226	1	grey
4_S3_C361	1	grey
3_S3_C350	1	grey
4_S2_C149	1	grey
2_S3_C273	1	grey
3_S3_C317	1	grey
3_S3_C269	1	grey
S2_C243	1	grey
2_S2_C143	1	grey
S3_C321	1	grey
2_S3_C354	1	grey
4_S2_C247	1	grey
3_S3_C303	1	grey
S2_C236	1	grey
S3_C320	1	grey
4_S2_C159	1	grey
S3_C380	1	grey
4_S3_C362	1	grey
S2_C196	1	grey
3_S3_C319	1	grey
3_S3_C334	1	grey
3_S3_C360	1	grey
4_S2_C206	1	grey
S2_C233	1	grey
3_S1_C80	1	grey
4_S2_C185	1	grey
S2_C153	1	grey
4_S3_C342	1	grey
4_S2_C131	1	grey
2_S3_C328	1	grey
S2_C182	1	grey
3_S2_C145	1	grey
3_S2_C248	1	grey
2_S2_C145	1	grey
3_S3_C299	1	grey
3_S2_C131	1	grey
4_S3_C364	1	grey
2_S1_C10	2	red
2_S1_C47	2	red
S1_C62	2	red
2_S1_C56	2	red
2_S1_C38	2	red
3_S1_C69	2	red
3_S1_C68	2	red
S1_C126	2	red
4_S1_C21	2	red
S1_C118	2	red
3_S1_C116	2	red
S1_C69	2	red
3_S1_C121	2	red
3_S1_C15	2	red
S1_C26	2	red
4_S1_C88	2	red
3_S1_C48	2	red
3_S1_C63	2	red
4_S1_C102	2	red
3_S1_C12	2	red
4_S1_C8	2	red
4_S1_C18	2	red
3_S1_C26	2	red
4_S1_C89	2	red
S1_C84	2	red
S1_C27	2	red
S1_C32	2	red
4_S1_C31	3	blue
S2_C228	3	blue
4_S3_C347	3	blue
S3_C282	3	blue
4_S2_C252	3	blue
2_S1_C50	3	blue
3_S1_C84	3	blue
2_S1_C25	3	blue
4_S1_C94	3	blue
3_S1_C87	3	blue
4_S1_C45	3	blue
3_S1_C64	3	blue
4_S1_C54	3	blue
4_S1_C101	3	blue
S3_C273	3	blue
4_S3_C374	3	blue
S2_C171	3	blue
S1_C38	3	blue

## Sheet: TN2
cell	group	colour
3_S6_C305	1	grey
2_S6_C372	1	grey
2_S5_C247	1	grey
3_S6_C310	1	grey
3_S6_C347	1	grey
3_S5_C216	1	grey
4_S5_C200	1	grey
4_S5_C197	1	grey
S6_C340	1	grey
3_S5_C275	1	grey
3_S5_C283	1	grey
S5_C283	1	grey
2_S5_C221	1	grey
S5_C199	1	grey
2_S6_C338	1	grey
4_S5_C215	1	grey
S6_C304	1	grey
4_S5_C251	1	grey
3_S5_C243	1	grey
S5_C278	1	grey
2_S5_C209	1	grey
4_S5_C205	1	grey
2_S5_C235	1	grey
4_S6_C334	1	grey
4_S6_C365	1	grey
2_S6_C302	1	grey
2_S5_C200	1	grey
S6_C291	1	grey
S5_C269	1	grey
2_S6_C299	1	grey
2_S5_C279	1	grey
4_S5_C280	1	grey
2_S5_C261	1	grey
2_S5_C264	1	grey
S5_C213	1	grey
3_S6_C327	1	grey
4_S3_C138	1	grey
4_S3_C129	2	red
3_S3_C171	2	red
2_S3_C118	2	red
3_S3_C170	2	red
4_S3_C104	2	red
4_S3_C103	2	red
4_S3_C143	2	red
4_S3_C161	2	red
S3_C134	2	red
2_S3_C162	2	red
2_S3_C163	2	red
3_S3_C120	2	red
3_S3_C157	2	red
2_S3_C184	2	red
2_S3_C139	2	red
2_S3_C144	2	red
4_S3_C152	2	red
S3_C157	2	red
2_S3_C133	3	blue
2_S3_C110	3	blue
2_S2_C59	3	blue
3_S2_C43	3	blue
2_S2_C8	3	blue
S2_C23	3	blue
2_S2_C31	3	blue
4_S2_C33	3	blue
2_S2_C61	3	blue
S2_C59	3	blue
3_S2_C14	3	blue
S2_C75	3	blue
4_S2_C57	3	blue
S2_C90	3	blue
3_S2_C67	3	blue
3_S2_C24	3	blue
4_S2_C83	3	blue
3_S2_C86	3	blue
S2_C74	3	blue
4_S2_C92	3	blue
4_S2_C56	3	blue
4_S2_C31	3	blue
2_S3_C114	4	black
S3_C142	4	black
S3_C147	4	black
2_S3_C98	4	black
S3_C131	4	black
2_S3_C136	4	black
2_S3_C135	4	black
S6_C312	4	black
4_S6_C330	4	black
S6_C377	4	black
3_S5_C270	4	black
4_S5_C265	5	darkgoldenrod
2_S5_C208	5	darkgoldenrod
S5_C277	5	darkgoldenrod
3_S5_C258	5	darkgoldenrod
2_S6_C301	5	darkgoldenrod
3_S5_C264	5	darkgoldenrod
S5_C225	5	darkgoldenrod
S5_C250	5	darkgoldenrod
2_S5_C204	5	darkgoldenrod
4_S5_C210	5	darkgoldenrod
4_S6_C301	5	darkgoldenrod
S6_C313	5	darkgoldenrod
